# Supplementary material for: Bis(dimethyl sulfoxide-κO)tetra­kis­(μ2-3,4,5-tri­meth­oxy­benzoato-κ2 O:O′)dizinc
Source: Acta Crystallogr Sect E Struct Rep Online. 2013 Aug 23;69(Pt 9):m519. doi: 10.1107/S1600536813023118 (PMC3884499; doi:10.1107/S1600536813023118)
Supplement: Supplementary file 1 [file e-69-0m519-sup1.cif]

##############################################################################
#                                                                            #
# This CIF contains the data in a paper accepted for publication in          #
# Acta Crystallographica Section E. It conforms to the requirements of       #
# Notes for Authors for Acta Crystallographica Section E, and has been       #
# peer reviewed under the auspices of the IUCr Commission on Journals.       #
#                                                                            #
# Full details of the Crystallographic Information File format               #
# are given in the paper "The Crystallographic Information File (CIF):       #
# a New Standard Archive File for Crystallography" by S. R. Hall, F. H.      #
# Allen and I. D. Brown [Acta Cryst. (1991), A47, 655-685].                  #
#                                                                            #
# The current version of the core CIF dictionary is obtainable from          #
# ftp://ftp.iucr.org/pub/cif_core.dic.                                       #
#                                                                            #
# Software is freely available for graphical display of the structure(s)     #
# in this CIF. For information consult the CIF software page                 #
# http://www.iucr.org/resources/cif/software.                                #
#                                                                            #
# This file may be used for bona fide research purposes within the           #
# scientific community so long as proper attribution is given to the journal # 
# article from which it was obtained.                                        #
#                                                                            #
##############################################################################
data_I
_audit_creation_method     SHELXL-2013
_journal_date_recd_electronic     2013-05-10
_journal_date_accepted     2013-08-17
_journal_name_full     'Acta Crystallographica, Section E'
_journal_year     2013
_journal_volume     69
_journal_issue      9
_journal_page_first     m519
_journal_page_last     m519
_journal_paper_category     QM
_journal_paper_doi     10.1107/S1600536813023118
_journal_coeditor_code     KJ2227
_publ_contact_author_name     'Olaf Walter'
_publ_contact_author_address
;
IKFT
KIT-Campus Nord
Hermann-von-Helmholtz-Platz 1
76344 Eggenstein-Leopoldshafen
Germany
;
_publ_contact_author_email     'olaf.walter@kit.edu'
_publ_contact_author_fax     ?
_publ_contact_author_phone     '+4972160826345'
_publ_section_title
;\
Bis(dimethyl
sulfoxide-\k<i>O</i>)tetrakis(\m~2~-3,4,5-trimethoxybenzoato-\k^2^<i>O</i>:\
<i>O</i>')dizinc
;
loop_
    _publ_author_name
    _publ_author_footnote
    _publ_author_address
    'Deutsch, Diana' .
;
IKFT
KIT-Campus Nord
Hermann-von-Helmholtz-Platz 1
76344 Eggenstein-Leopoldshafen
Germany
;
    'Zevaco, Thomas' .
;
IKFT
KIT-Campus Nord
Hermann-von-Helmholtz-Platz 1
76344 Eggenstein-Leopoldshafen
Germany
;
    'Walter, Olaf' .
;
IKFT
KIT-Campus Nord
Hermann-von-Helmholtz-Platz 1
76344 Eggenstein-Leopoldshafen
Germany
;
_publ_section_synopsis     .
_chemical_name_systematic
;\
Bis(dimethyl sulfoxide-\k<i>O</i>)tetrakis(\m~2~-3,4,5-trimethoxybenzoato-\
\k^2^<i>O</i>:<i>O</i>')dizinc
;
_chemical_name_common
;
;
_chemical_formula_moiety     'C44 H56 O22 S2 Zn2'
_chemical_formula_sum     'C44 H56 O22 S2 Zn2'
_chemical_formula_iupac     '[Zn2 (C10 H11 O5)4 (C2 H6 O S)2]'
_chemical_formula_weight     1131.75
_chemical_melting_point     ?
_shelx_space_group_comment
;
The symmetry employed for this shelxl refinement is uniquely defined
by the following loop, which should always be used as a source of
symmetry information in preference to the above space-group names.
They are only intended as comments.
;
_space_group_crystal_system     monoclinic
_space_group_name_H-M_alt     'C 2/c'
_space_group_name_Hall     '-C 2yc'
loop_
    _space_group_symop_operation_xyz
    'x, y, z'
    '-x, y, -z+1/2'
    'x+1/2, y+1/2, z'
    '-x+1/2, y+1/2, -z+1/2'
    '-x, -y, -z'
    'x, -y, z-1/2'
    '-x+1/2, -y+1/2, -z'
    'x+1/2, -y+1/2, z-1/2'
_cell_length_a     18.854(2)
_cell_length_b     13.937(2)
_cell_length_c     19.249(2)
_cell_angle_alpha     90
_cell_angle_beta     90.082(3)
_cell_angle_gamma     90
_cell_volume     5058.0(11)
_cell_formula_units_Z     4
_cell_measurement_reflns_used     6943
_cell_measurement_theta_min     2.395
_cell_measurement_theta_max     26.017
_cell_measurement_temperature     200(2)
_exptl_crystal_description     quader
_exptl_crystal_colour     colourless
_exptl_crystal_size_max     0.6
_exptl_crystal_size_mid     0.4
_exptl_crystal_size_min     0.4
_exptl_crystal_density_diffrn     1.486
_exptl_crystal_density_meas     ?
_exptl_crystal_F_000     2352
_exptl_absorpt_coefficient_mu     1.110
_exptl_absorpt_correction_type     multi-scan
_exptl_absorpt_process_details     '(SADABS; Bruker, 1997)'
_exptl_absorpt_correction_T_min     0.555
_exptl_absorpt_correction_T_max     1
_exptl_special_details
;
Spectroscopic data: ^1^H{^31^P} NMR (dmso D~6~): \d = 7.18, s, 1H, CH(arom);
3.72, s, 6H, OCH~3~; 3.62, s, 3H, OCH~3~; ^13^C{^1^H} NMR (dmso D~3~): \d =
172.0; 152.7; 140.4; 130.4; 107.1; 60.6; 56.2; IR [cm^-1^]: 2995 (<i>m</i>);
2940 (<i>m</i>); 2837 (<i>m</i>); 1622 (<i>m</i>); 1577 (<i>s</i>); 1520
(<i>s</i>); 1464 (<i>m</i>); 1396 (<i>versus</i>); 1228 (<i>s</i>); 1127
(<i>versus</i>); 1000 (<i>m</i>); 786 (<i>s</i>); 759 (w); 733 (<i>m</i>)
;
_diffrn_ambient_temperature     200(2)
_diffrn_radiation_type     MoK\a
_diffrn_radiation_wavelength     0.71073
_diffrn_radiation_source     'fine-focus sealed tube'
_diffrn_radiation_monochromator     graphite
_diffrn_measurement_device_type     'Siemens SMART CCD 1000'
_diffrn_measurement_method     '\w scan'
_diffrn_detector_area_resol_mean     8
_diffrn_reflns_number     29984
_diffrn_reflns_av_R_equivalents     0.1206
_diffrn_reflns_theta_min     1.817
_diffrn_reflns_theta_max     28.363
_diffrn_reflns_theta_full     25.000
_diffrn_measured_fraction_theta_max     0.984
_diffrn_measured_fraction_theta_full     1.000
_diffrn_reflns_limit_h_min     -25
_diffrn_reflns_limit_h_max     25
_diffrn_reflns_limit_k_min     -18
_diffrn_reflns_limit_k_max     18
_diffrn_reflns_limit_l_min     -25
_diffrn_reflns_limit_l_max     24
_refine_special_details
;\
XRD measurements were performed on a Siemens <i>SMART</i> CCD 1000
diffractometer with monochromated Mo <i>K</i>\a-irradiation collecting a full
sphere of data in the \q--range from 1.82 to 28.36\%. 1674 frames were
collected with an irradiation time of 10 s per frame and \w--scan technique
with \D\w = 0.45\%. The data were integrated with <i>SAINT</i> and corrected
to Lorentz and polarization effects and a numerical adsorption correction with
<i>SADABS</i> was applied. The structure was solved by direct methods and
refined to an optimum <i>R</i>~1~ value with <i>SHELXL</i>. Visualization for
evaluation was performed with XPMA and figures were created with <i>ORTEP</i>.
Refinement of <i>F</i>^2^ against ALL reflections. The weighted
<i>R</i>-factor <i>wR</i> and goodness of fit <i>S</i> are based on
<i>F</i>^2^, conventional <i>R</i>-factors <i>R</i> are based on <i>F</i>,
with <i>F</i> set to zero for negative <i>F</i>^2^. The threshold expression
of <i>F</i>^2^ > \s(<i>F</i>^2^) is used only for calculating
<i>R</i>-factors(gt) <i>etc</i>. and is not relevant to the choice of
reflections for refinement.
[tetrakis(\m~2~-3,4,5-trimethoxybenzoato-<i>O</i>,<i>O</i>')-\
bis(dimethylsulfoxide-O)-di-\\ zinc(ii)] shows in its structure a 1:1
disorder at the following positions: C8, C18, C21, <i>c</i>22. The first two
mentioned C atoms make part of two methoxy substituents whereas the last two
mentioned C atoms represent a disorder in the coordinated dmso solvent
molecule. Refinement of the disordered parts of the molecules has been
performed using the 'same distance' restraint in order to resolve the
disorders in a chemically correct manner. The data of the structure have been
deposited at the CCDC with the reference number 865280.
;
_reflns_number_total     6234
_reflns_number_gt     4049
_reflns_threshold_expression     I>2\s(I)
_refine_ls_structure_factor_coef     Fsqd
_refine_ls_matrix_type     full
_refine_ls_R_factor_all     0.1081
_refine_ls_R_factor_gt     0.0647
_refine_ls_wR_factor_gt     0.1462
_refine_ls_wR_factor_ref     0.1642
_refine_ls_goodness_of_fit_ref     1.029
_refine_ls_restrained_S_all     1.049
_refine_ls_number_reflns     6234
_refine_ls_number_parameters     378
_refine_ls_number_restraints     19
_refine_ls_hydrogen_treatment     mixed
_refine_ls_weighting_scheme     calc
_refine_ls_weighting_details
;
 w=1/[\s^2^(Fo^2^)+(0.0719P)^2^+9.9666P]
 where P=(Fo^2^+2Fc^2^)/3
;
_atom_sites_solution_hydrogens     geom
_atom_sites_solution_primary     direct
_atom_sites_solution_secondary     difmap
_refine_ls_shift/su_max     0.000
_refine_ls_shift/su_mean     0.000
_refine_diff_density_max     0.638
_refine_diff_density_min     -0.787
_refine_ls_extinction_method     none
_refine_ls_extinction_coef     .
loop_
    _atom_type_symbol
    _atom_type_description
    _atom_type_scat_dispersion_real
    _atom_type_scat_dispersion_imag
    _atom_type_scat_source
    'C' 'C' 0.0033 0.0016
                         'International Tables Vol C Tables 4.2.6.8 and 6.1.1.4'
    'H' 'H' 0.0000 0.0000
                         'International Tables Vol C Tables 4.2.6.8 and 6.1.1.4'
    'O' 'O' 0.0106 0.0060
                         'International Tables Vol C Tables 4.2.6.8 and 6.1.1.4'
    'Zn' 'Zn' 0.2839 1.4301
                         'International Tables Vol C Tables 4.2.6.8 and 6.1.1.4'
    'S' 'S' 0.1246 0.1234
                         'International Tables Vol C Tables 4.2.6.8 and 6.1.1.4'
_computing_data_collection     'SMART (Bruker, 1997)'
_computing_cell_refinement     'SAINT (Bruker, 1997)'
_computing_data_reduction     'SAINT (Bruker, 1997)'
_computing_structure_solution     'SHELXS97 (Sheldrick, 2008)'
_computing_structure_refinement     'SHELXL2013 (Sheldrick, 2008)'
_computing_molecular_graphics
;
<i>XPMA</i> (Zsolnai, 1996) and ORTEP-3 for Windows (Farrugia,
2012)
;
_computing_publication_material     'publCIF (Westrip, 2010)'
loop_
    _atom_site_type_symbol
    _atom_site_label
    _atom_site_fract_x
    _atom_site_fract_y
    _atom_site_fract_z
    _atom_site_U_iso_or_equiv
    _atom_site_adp_type
    _atom_site_calc_flag
    _atom_site_occupancy
    _atom_site_disorder_assembly
    _atom_site_disorder_group
    Zn Zn1 0.24683(2) 0.64467(3) 0.49759(2) 0.02114(14) Uani d 1 . .
    O O1 0.28914(16) 0.6564(2) 0.59493(14) 0.0376(7) Uani d 1 . .
    O O2 0.29608(16) 0.8154(2) 0.59516(14) 0.0397(7) Uani d 1 . .
    O O3 0.4123(3) 0.8959(3) 0.82388(19) 0.0800(14) Uani d 1 . .
    O O4 0.4061(2) 0.7307(3) 0.89858(18) 0.0728(13) Uani d 1 . .
    O O5 0.35347(18) 0.5704(2) 0.84426(15) 0.0482(8) Uani d 1 . .
    O O6 0.14999(15) 0.6644(2) 0.53982(17) 0.0421(8) Uani d 1 . .
    O O7 0.15605(15) 0.8236(2) 0.54213(16) 0.0390(7) Uani d 1 . .
    O O8 -0.0668(3) 0.9179(3) 0.6706(3) 0.121(2) Uani d 1 . .
    O O9 -0.14597(19) 0.7596(3) 0.6733(2) 0.0750(13) Uani d 1 . .
    O O10 -0.09936(16) 0.5933(2) 0.62088(17) 0.0476(8) Uani d 1 . .
    O O11 0.24529(16) 0.5055(2) 0.48119(17) 0.0442(8) Uani d 1 . .
    C C1 0.30386(19) 0.7354(3) 0.6224(2) 0.0265(8) Uani d 1 . .
    C C2 0.3325(2) 0.7336(3) 0.6957(2) 0.0298(9) Uani d 1 . .
    C C3 0.3596(2) 0.8172(3) 0.7236(2) 0.0400(11) Uani d 1 . .
    H H3 0.3603 0.8734 0.6975 0.033(8) Uiso calc 1 . .
    C C4 0.3856(3) 0.8163(4) 0.7910(2) 0.0520(13) Uani d 1 . .
    C C5 0.3835(3) 0.7325(3) 0.8304(2) 0.0468(12) Uani d 1 . .
    C C6 0.3549(2) 0.6487(3) 0.8021(2) 0.0352(9) Uani d 1 . .
    C C7 0.3299(2) 0.6497(3) 0.73393(19) 0.0290(8) Uani d 1 . .
    H H7 0.3115 0.5941 0.7142 0.033(8) Uiso calc 1 . .
    C C8 0.416(2) 0.9766(12) 0.7778(13) 0.18(2) Uani d 0.5 A 1
    H H8A 0.4454 0.9605 0.7386 0.150 Uiso calc 0.5 A 1
    H H8B 0.4368 1.0302 0.8020 0.150 Uiso calc 0.5 A 1
    H H8C 0.3696 0.9932 0.7621 0.150 Uiso calc 0.5 A 1
    C C8X 0.3946(18) 0.9896(9) 0.7979(12) 0.103(9) Uani d 0.5 A 2
    H H8D 0.4173 1.0376 0.8259 0.150 Uiso calc 0.5 A 2
    H H8E 0.3441 0.9984 0.7996 0.150 Uiso calc 0.5 A 2
    H H8F 0.4104 0.9954 0.7507 0.150 Uiso calc 0.5 A 2
    C C9 0.4808(4) 0.7422(4) 0.9088(3) 0.084(2) Uani d 1 . .
    H H9A 0.5057 0.7195 0.8686 0.18(2) Uiso calc 1 . .
    H H9B 0.4955 0.7060 0.9488 0.18(2) Uiso calc 1 . .
    H H9C 0.4914 0.8089 0.9160 0.18(2) Uiso calc 1 . .
    C C10 0.3126(3) 0.4904(3) 0.8213(3) 0.0568(14) Uani d 1 . .
    H H10A 0.2643 0.5100 0.8144 0.050(8) Uiso calc 1 . .
    H H10B 0.3143 0.4406 0.8556 0.050(8) Uiso calc 1 . .
    H H10C 0.3316 0.4668 0.7783 0.050(8) Uiso calc 1 . .
    C C11 0.1254(2) 0.7454(3) 0.55252(19) 0.0285(8) Uani d 1 . .
    C C12 0.0531(2) 0.7492(3) 0.5848(2) 0.0311(8) Uani d 1 . .
    C C13 0.0284(3) 0.8346(3) 0.6115(3) 0.0543(14) Uani d 1 . .
    H H13 0.0555 0.8902 0.6081 0.055(10) Uiso calc 1 . .
    C C14 -0.0370(3) 0.8365(4) 0.6436(4) 0.0678(18) Uani d 1 . .
    C C15 -0.0792(2) 0.7542(4) 0.6456(3) 0.0510(13) Uani d 1 . .
    C C16 -0.0545(2) 0.6694(3) 0.6170(2) 0.0346(10) Uani d 1 . .
    C C17 0.0122(2) 0.6669(3) 0.5871(2) 0.0303(9) Uani d 1 . .
    H H17 0.0296 0.6099 0.5685 0.055(10) Uiso calc 1 . .
    C C18 -0.0156(8) 0.9929(11) 0.6886(11) 0.105(7) Uani d 0.5 B 1
    H H18A 0.0263 0.9640 0.7076 0.150 Uiso calc 0.5 B 1
    H H18B -0.0362 1.0354 0.7222 0.150 Uiso calc 0.5 B 1
    H H18C -0.0034 1.0285 0.6476 0.150 Uiso calc 0.5 B 1
    C C18X -0.0416(9) 1.0071(7) 0.6374(11) 0.125(10) Uani d 0.5 B 2
    H H18D -0.0647 1.0612 0.6583 0.150 Uiso calc 0.5 B 2
    H H18E -0.0525 1.0053 0.5887 0.150 Uiso calc 0.5 B 2
    H H18F 0.0087 1.0127 0.6436 0.150 Uiso calc 0.5 B 2
    C C19 -0.1488(4) 0.7388(4) 0.7465(3) 0.083(2) Uani d 1 . .
    H H19A -0.1422 0.6712 0.7537 0.16(2) Uiso calc 1 . .
    H H19B -0.1941 0.7577 0.7646 0.16(2) Uiso calc 1 . .
    H H19C -0.1120 0.7736 0.7701 0.16(2) Uiso calc 1 . .
    C C20 -0.0818(3) 0.5103(3) 0.5803(3) 0.0539(13) Uani d 1 . .
    H H20A -0.0760 0.5286 0.5326 0.080(11) Uiso calc 1 . .
    H H20B -0.1193 0.4639 0.5839 0.080(11) Uiso calc 1 . .
    H H20C -0.0384 0.4828 0.5973 0.080(11) Uiso calc 1 . .
    S S1 0.28196(19) 0.41693(19) 0.50269(16) 0.0463(8) Uani d 0.5 C 1
    C C21 0.2543(11) 0.4155(12) 0.5903(6) 0.063(4) Uani d 0.5 C 1
    H H21A 0.2050 0.3983 0.5925 0.41(13) Uiso calc 0.5 C 1
    H H21B 0.2609 0.4779 0.6102 0.41(13) Uiso calc 0.5 C 1
    H H21C 0.2818 0.3694 0.6157 0.41(13) Uiso calc 0.5 C 1
    C C22 0.3713(4) 0.4506(6) 0.5154(4) 0.036(2) Uani d 0.5 C 1
    H H22A 0.3945 0.4560 0.4712 0.048(15) Uiso calc 0.5 C 1
    H H22B 0.3949 0.4029 0.5430 0.048(15) Uiso calc 0.5 C 1
    H H22C 0.3731 0.5113 0.5389 0.048(15) Uiso calc 0.5 C 1
    S S1X 0.28535(16) 0.4397(2) 0.5380(2) 0.0522(8) Uani d 0.5 C 2
    C C21X 0.2680(8) 0.3248(7) 0.5050(8) 0.106(6) Uani d 0.5 C 2
    H H21D 0.2948 0.3152 0.4632 0.200 Uiso calc 0.5 C 2
    H H21E 0.2183 0.3189 0.4948 0.200 Uiso calc 0.5 C 2
    H H21F 0.2814 0.2775 0.5387 0.200 Uiso calc 0.5 C 2
    C C22X 0.2319(13) 0.4262(19) 0.6110(9) 0.108(8) Uani d 0.5 C 2
    H H22D 0.2329 0.4843 0.6379 0.200 Uiso calc 0.5 C 2
    H H22E 0.2493 0.3740 0.6388 0.200 Uiso calc 0.5 C 2
    H H22F 0.1841 0.4129 0.5967 0.200 Uiso calc 0.5 C 2
loop_
    _atom_site_aniso_label
    _atom_site_aniso_U_11
    _atom_site_aniso_U_22
    _atom_site_aniso_U_33
    _atom_site_aniso_U_12
    _atom_site_aniso_U_13
    _atom_site_aniso_U_23
    Zn1 0.0257(2) 0.0168(2) 0.0209(2) -0.00103(18) -0.00125(15) 0.00041(18)
    O1 0.0544(19) 0.0325(16) 0.0259(14) -0.0037(13) -0.0117(13) 0.0000(12)
    O2 0.0537(19) 0.0335(16) 0.0318(16) -0.0030(14) -0.0144(14) 0.0102(13)
    O3 0.135(4) 0.051(2) 0.053(2) -0.034(2) -0.049(2) 0.0011(19)
    O4 0.106(3) 0.081(3) 0.0316(19) -0.026(2) -0.030(2) 0.0061(17)
    O5 0.070(2) 0.0471(19) 0.0270(16) -0.0041(16) -0.0104(15) 0.0134(14)
    O6 0.0342(16) 0.0344(17) 0.058(2) 0.0025(13) 0.0159(15) 0.0036(14)
    O7 0.0322(16) 0.0381(16) 0.0469(18) -0.0089(13) 0.0113(14) -0.0097(14)
    O8 0.084(3) 0.058(3) 0.221(6) -0.008(2) 0.099(4) -0.045(3)
    O9 0.0320(18) 0.093(3) 0.100(3) 0.0028(19) 0.027(2) -0.003(2)
    O10 0.0393(17) 0.052(2) 0.051(2) -0.0156(15) 0.0073(15) 0.0000(16)
    O11 0.0460(18) 0.0218(15) 0.065(2) -0.0007(13) -0.0023(16) -0.0019(14)
    C1 0.0228(18) 0.032(2) 0.0244(19) -0.0026(15) 0.0003(14) 0.0024(16)
    C2 0.029(2) 0.038(2) 0.0218(19) -0.0023(16) -0.0043(15) 0.0040(16)
    C3 0.054(3) 0.037(2) 0.029(2) -0.010(2) -0.013(2) 0.0055(19)
    C4 0.075(4) 0.040(3) 0.041(3) -0.017(2) -0.027(3) 0.002(2)
    C5 0.065(3) 0.051(3) 0.024(2) -0.010(2) -0.015(2) 0.0036(19)
    C6 0.042(2) 0.039(2) 0.024(2) -0.002(2) -0.0019(17) 0.0061(18)
    C7 0.033(2) 0.031(2) 0.0226(18) -0.0009(17) -0.0007(15) 0.0025(17)
    C8 0.40(5) 0.070(13) 0.057(15) -0.13(2) -0.075(19) 0.016(10)
    C8X 0.21(2) 0.045(9) 0.053(12) -0.041(10) -0.088(15) -0.001(7)
    C9 0.107(6) 0.076(5) 0.067(4) -0.008(4) -0.060(4) 0.001(3)
    C10 0.090(4) 0.043(3) 0.038(3) -0.019(3) -0.003(3) 0.017(2)
    C11 0.0263(18) 0.034(2) 0.0251(19) -0.0007(18) -0.0027(15) -0.0019(18)
    C12 0.0296(19) 0.037(2) 0.0272(19) 0.0007(19) 0.0032(15) 0.0012(18)
    C13 0.037(3) 0.043(3) 0.083(4) -0.009(2) 0.024(3) -0.013(3)
    C14 0.047(3) 0.052(3) 0.105(5) 0.004(2) 0.037(3) -0.019(3)
    C15 0.028(2) 0.061(3) 0.064(3) 0.001(2) 0.015(2) 0.004(3)
    C16 0.024(2) 0.046(3) 0.034(2) -0.0021(17) -0.0006(17) 0.0056(19)
    C17 0.028(2) 0.037(2) 0.026(2) -0.0003(16) -0.0024(16) 0.0027(17)
    C18 0.073(11) 0.087(12) 0.153(18) 0.007(9) 0.007(11) -0.064(12)
    C18X 0.098(13) 0.027(6) 0.25(3) -0.001(7) 0.113(16) -0.038(11)
    C19 0.080(5) 0.068(4) 0.101(6) -0.004(3) 0.057(4) 0.003(4)
    C20 0.049(3) 0.052(3) 0.061(3) -0.022(2) -0.004(3) 0.002(3)
    S1 0.0740(19) 0.0196(13) 0.0452(17) 0.0047(12) 0.0011(15) -0.0029(11)
    C21 0.092(11) 0.051(7) 0.047(9) -0.008(7) 0.032(7) 0.033(7)
    C22 0.047(5) 0.038(5) 0.024(4) 0.020(4) -0.007(4) -0.001(3)
    S1X 0.0506(15) 0.0197(13) 0.086(3) 0.0076(11) 0.0008(19) 0.0125(16)
    C21X 0.148(15) 0.018(5) 0.152(15) 0.011(7) 0.004(12) -0.004(7)
    C22X 0.14(2) 0.142(17) 0.047(10) 0.008(14) 0.040(10) 0.048(10)
_geom_special_details
;
All e.s.d.'s (except the e.s.d. in the dihedral angle between two l.s. planes)
are estimated using the full covariance matrix. The cell e.s.d.'s are taken
into account individually in the estimation of e.s.d.'s in distances, angles
and torsion angles; correlations between e.s.d.'s in cell parameters are only
used when they are defined by crystal symmetry. An approximate (isotropic)
treatment of cell e.s.d.'s is used for estimating e.s.d.'s involving l.s.
planes.
;
loop_
    _geom_bond_atom_site_label_1
    _geom_bond_atom_site_label_2
    _geom_bond_site_symmetry_2
    _geom_bond_distance
    _geom_bond_publ_flag
    Zn1 O11 . 1.966(3) ?
    Zn1 O6 . 2.019(3) ?
    Zn1 O7 7_566 2.034(3) ?
    Zn1 O2 7_566 2.037(3) ?
    Zn1 O1 . 2.042(3) ?
    Zn1 Zn1 7_566 2.9399(9) ?
    O1 C1 . 1.252(4) ?
    O2 C1 . 1.240(4) ?
    O2 Zn1 7_566 2.037(3) ?
    O3 C4 . 1.372(6) ?
    O3 C8 . 1.435(9) ?
    O3 C8X . 1.439(9) ?
    O4 C5 . 1.380(5) ?
    O4 C9 . 1.431(6) ?
    O5 C6 . 1.360(5) ?
    O5 C10 . 1.425(5) ?
    O6 C11 . 1.244(5) ?
    O7 C11 . 1.249(5) ?
    O7 Zn1 7_566 2.034(3) ?
    O8 C14 . 1.368(6) ?
    O8 C18 . 1.464(8) ?
    O8 C18X . 1.476(8) ?
    O9 C15 . 1.371(5) ?
    O9 C19 . 1.439(6) ?
    O10 C16 . 1.358(5) ?
    O10 C20 . 1.435(5) ?
    O11 S1 . 1.474(4) ?
    O11 S1X . 1.614(4) ?
    C1 C2 . 1.511(5) ?
    C2 C3 . 1.381(6) ?
    C2 C7 . 1.382(5) ?
    C3 C4 . 1.388(6) ?
    C3 H3 . 0.9300 ?
    C4 C5 . 1.392(6) ?
    C5 C6 . 1.397(6) ?
    C6 C7 . 1.394(5) ?
    C7 H7 . 0.9300 ?
    C8 H8A . 0.9600 ?
    C8 H8B . 0.9600 ?
    C8 H8C . 0.9600 ?
    C8X H8D . 0.9600 ?
    C8X H8E . 0.9600 ?
    C8X H8F . 0.9600 ?
    C9 H9A . 0.9600 ?
    C9 H9B . 0.9600 ?
    C9 H9C . 0.9600 ?
    C10 H10A . 0.9600 ?
    C10 H10B . 0.9600 ?
    C10 H10C . 0.9600 ?
    C11 C12 . 1.501(5) ?
    C12 C13 . 1.378(6) ?
    C12 C17 . 1.382(5) ?
    C13 C14 . 1.380(6) ?
    C13 H13 . 0.9300 ?
    C14 C15 . 1.396(7) ?
    C15 C16 . 1.384(6) ?
    C16 C17 . 1.386(5) ?
    C17 H17 . 0.9300 ?
    C18 H18A . 0.9600 ?
    C18 H18B . 0.9600 ?
    C18 H18C . 0.9600 ?
    C18X H18D . 0.9600 ?
    C18X H18E . 0.9600 ?
    C18X H18F . 0.9600 ?
    C19 H19A . 0.9600 ?
    C19 H19B . 0.9600 ?
    C19 H19C . 0.9600 ?
    C20 H20A . 0.9600 ?
    C20 H20B . 0.9600 ?
    C20 H20C . 0.9600 ?
    S1 C21 . 1.765(9) ?
    S1 C22 . 1.766(7) ?
    C21 H21A . 0.9600 ?
    C21 H21B . 0.9600 ?
    C21 H21C . 0.9600 ?
    C22 H22A . 0.9600 ?
    C22 H22B . 0.9600 ?
    C22 H22C . 0.9600 ?
    S1X C22X . 1.741(9) ?
    S1X C21X . 1.753(8) ?
    C21X H21D . 0.9600 ?
    C21X H21E . 0.9600 ?
    C21X H21F . 0.9600 ?
    C22X H22D . 0.9600 ?
    C22X H22E . 0.9600 ?
    C22X H22F . 0.9600 ?
loop_
    _geom_angle_atom_site_label_1
    _geom_angle_atom_site_label_2
    _geom_angle_atom_site_label_3
    _geom_angle_site_symmetry_1
    _geom_angle_site_symmetry_3
    _geom_angle
    _geom_angle_publ_flag
    O11 Zn1 O6 . . 100.72(12) ?
    O11 Zn1 O7 . 7_566 99.65(12) ?
    O6 Zn1 O7 . 7_566 159.55(13) ?
    O11 Zn1 O2 . 7_566 97.09(13) ?
    O6 Zn1 O2 . 7_566 87.56(13) ?
    O7 Zn1 O2 7_566 7_566 88.14(13) ?
    O11 Zn1 O1 . . 103.43(12) ?
    O6 Zn1 O1 . . 88.39(13) ?
    O7 Zn1 O1 7_566 . 88.67(12) ?
    O2 Zn1 O1 7_566 . 159.48(12) ?
    O11 Zn1 Zn1 . 7_566 172.42(10) ?
    O6 Zn1 Zn1 . 7_566 83.57(8) ?
    O7 Zn1 Zn1 7_566 7_566 75.99(9) ?
    O2 Zn1 Zn1 7_566 7_566 76.73(9) ?
    O1 Zn1 Zn1 . 7_566 82.82(8) ?
    C1 O1 Zn1 . . 123.0(3) ?
    C1 O2 Zn1 . 7_566 131.5(3) ?
    C4 O3 C8 . . 111.7(11) ?
    C4 O3 C8X . . 119.2(9) ?
    C5 O4 C9 . . 115.6(5) ?
    C6 O5 C10 . . 116.9(3) ?
    C11 O6 Zn1 . . 122.7(3) ?
    C11 O7 Zn1 . 7_566 131.8(3) ?
    C14 O8 C18 . . 114.3(8) ?
    C14 O8 C18X . . 113.6(7) ?
    C15 O9 C19 . . 113.9(5) ?
    C16 O10 C20 . . 117.1(3) ?
    S1 O11 Zn1 . . 140.8(2) ?
    S1X O11 Zn1 . . 116.4(2) ?
    O2 C1 O1 . . 125.8(4) ?
    O2 C1 C2 . . 116.9(3) ?
    O1 C1 C2 . . 117.3(3) ?
    C3 C2 C7 . . 121.4(4) ?
    C3 C2 C1 . . 118.7(3) ?
    C7 C2 C1 . . 119.9(3) ?
    C2 C3 C4 . . 119.0(4) ?
    C2 C3 H3 . . 120.5 ?
    C4 C3 H3 . . 120.5 ?
    O3 C4 C3 . . 123.6(4) ?
    O3 C4 C5 . . 116.0(4) ?
    C3 C4 C5 . . 120.4(4) ?
    O4 C5 C4 . . 121.6(4) ?
    O4 C5 C6 . . 118.3(4) ?
    C4 C5 C6 . . 120.0(4) ?
    O5 C6 C7 . . 124.3(4) ?
    O5 C6 C5 . . 116.5(4) ?
    C7 C6 C5 . . 119.2(4) ?
    C2 C7 C6 . . 119.8(4) ?
    C2 C7 H7 . . 120.1 ?
    C6 C7 H7 . . 120.1 ?
    O3 C8 H8A . . 109.5 ?
    O3 C8 H8B . . 109.5 ?
    H8A C8 H8B . . 109.5 ?
    O3 C8 H8C . . 109.5 ?
    H8A C8 H8C . . 109.5 ?
    H8B C8 H8C . . 109.5 ?
    O3 C8X H8D . . 109.5 ?
    O3 C8X H8E . . 109.5 ?
    H8D C8X H8E . . 109.5 ?
    O3 C8X H8F . . 109.5 ?
    H8D C8X H8F . . 109.5 ?
    H8E C8X H8F . . 109.5 ?
    O4 C9 H9A . . 109.5 ?
    O4 C9 H9B . . 109.5 ?
    H9A C9 H9B . . 109.5 ?
    O4 C9 H9C . . 109.5 ?
    H9A C9 H9C . . 109.5 ?
    H9B C9 H9C . . 109.5 ?
    O5 C10 H10A . . 109.5 ?
    O5 C10 H10B . . 109.5 ?
    H10A C10 H10B . . 109.5 ?
    O5 C10 H10C . . 109.5 ?
    H10A C10 H10C . . 109.5 ?
    H10B C10 H10C . . 109.5 ?
    O6 C11 O7 . . 126.0(4) ?
    O6 C11 C12 . . 116.9(4) ?
    O7 C11 C12 . . 117.1(4) ?
    C13 C12 C17 . . 121.1(4) ?
    C13 C12 C11 . . 119.5(4) ?
    C17 C12 C11 . . 119.3(4) ?
    C12 C13 C14 . . 119.1(4) ?
    C12 C13 H13 . . 120.5 ?
    C14 C13 H13 . . 120.5 ?
    O8 C14 C13 . . 123.6(5) ?
    O8 C14 C15 . . 115.9(4) ?
    C13 C14 C15 . . 120.4(5) ?
    O9 C15 C16 . . 120.7(4) ?
    O9 C15 C14 . . 119.3(4) ?
    C16 C15 C14 . . 119.9(4) ?
    O10 C16 C15 . . 115.8(4) ?
    O10 C16 C17 . . 124.7(4) ?
    C15 C16 C17 . . 119.5(4) ?
    C12 C17 C16 . . 119.9(4) ?
    C12 C17 H17 . . 120.0 ?
    C16 C17 H17 . . 120.0 ?
    O8 C18 H18A . . 109.5 ?
    O8 C18 H18B . . 109.5 ?
    H18A C18 H18B . . 109.5 ?
    O8 C18 H18C . . 109.5 ?
    H18A C18 H18C . . 109.5 ?
    H18B C18 H18C . . 109.5 ?
    O8 C18X H18D . . 109.5 ?
    O8 C18X H18E . . 109.5 ?
    H18D C18X H18E . . 109.5 ?
    O8 C18X H18F . . 109.5 ?
    H18D C18X H18F . . 109.5 ?
    H18E C18X H18F . . 109.5 ?
    O9 C19 H19A . . 109.5 ?
    O9 C19 H19B . . 109.5 ?
    H19A C19 H19B . . 109.5 ?
    O9 C19 H19C . . 109.5 ?
    H19A C19 H19C . . 109.5 ?
    H19B C19 H19C . . 109.5 ?
    O10 C20 H20A . . 109.5 ?
    O10 C20 H20B . . 109.5 ?
    H20A C20 H20B . . 109.5 ?
    O10 C20 H20C . . 109.5 ?
    H20A C20 H20C . . 109.5 ?
    H20B C20 H20C . . 109.5 ?
    O11 S1 C21 . . 98.0(6) ?
    O11 S1 C22 . . 105.3(3) ?
    C21 S1 C22 . . 98.9(7) ?
    S1 C21 H21A . . 109.5 ?
    S1 C21 H21B . . 109.5 ?
    H21A C21 H21B . . 109.5 ?
    S1 C21 H21C . . 109.5 ?
    H21A C21 H21C . . 109.5 ?
    H21B C21 H21C . . 109.5 ?
    S1 C22 H22A . . 109.5 ?
    S1 C22 H22B . . 109.5 ?
    H22A C22 H22B . . 109.5 ?
    S1 C22 H22C . . 109.5 ?
    H22A C22 H22C . . 109.5 ?
    H22B C22 H22C . . 109.5 ?
    O11 S1X C22X . . 109.7(9) ?
    O11 S1X C21X . . 100.7(5) ?
    C22X S1X C21X . . 95.0(10) ?
    S1X C21X H21D . . 109.5 ?
    S1X C21X H21E . . 109.5 ?
    H21D C21X H21E . . 109.5 ?
    S1X C21X H21F . . 109.5 ?
    H21D C21X H21F . . 109.5 ?
    H21E C21X H21F . . 109.5 ?
    S1X C22X H22D . . 109.5 ?
    S1X C22X H22E . . 109.5 ?
    H22D C22X H22E . . 109.5 ?
    S1X C22X H22F . . 109.5 ?
    H22D C22X H22F . . 109.5 ?
    H22E C22X H22F . . 109.5 ?
_shelx_res_checksum     12269
_shelx_res_file
;
TITL dd2 in C2/c
CELL 0.71073  18.8545  13.9367  19.2490  90.000  90.082  90.000
ZERR    8.00   0.0021   0.0021   0.0024   0.000   0.003   0.000
LATT  7
SYMM -X, Y, 0.5-Z
SFAC C H O ZN S
UNIT 176 224 88 8 8
L.S. 64
ACTA 50
BOND $H
FMAP 2
PLAN 20
SADI 0.01 O11 S1 O11 S1X
SADI 0.01 S1 C21 S1 C22  S1X C21X S1X C22X
SADI 0.01 O3 C8 O3 C8X O4 C9 O5 C10
SADI 0.01 O8 C18 O8 C18X O9 C19 O10 C20
REM ISOR 0.05 0.05 C8 C18
EQIV $1 -x, y, -z+3/2
REM FREE C18X C18X_$1
WGHT    0.071900    9.966599
FVAR       0.11019   0.03346   0.02486   0.18024   0.05050   0.05511   0.07986
FVAR       0.15620   0.07997   0.40661   0.04823   0.05704
ZN1   4    0.246832    0.644666    0.497590    11.00000    0.02571    0.01679 =
         0.02092    0.00041   -0.00125   -0.00103
O1    3    0.289141    0.656427    0.594928    11.00000    0.05435    0.03253 =
         0.02590   -0.00004   -0.01167   -0.00365
O2    3    0.296078    0.815359    0.595159    11.00000    0.05370    0.03352 =
         0.03178    0.01025   -0.01441   -0.00299
O3    3    0.412309    0.895858    0.823882    11.00000    0.13503    0.05131 =
         0.05338    0.00108   -0.04898   -0.03417
O4    3    0.406142    0.730697    0.898583    11.00000    0.10600    0.08077 =
         0.03157    0.00609   -0.03002   -0.02635
O5    3    0.353466    0.570379    0.844260    11.00000    0.07032    0.04710 =
         0.02701    0.01338   -0.01040   -0.00409
O6    3    0.149988    0.664396    0.539824    11.00000    0.03417    0.03443 =
         0.05778    0.00363    0.01588    0.00247
O7    3    0.156053    0.823551    0.542133    11.00000    0.03216    0.03808 =
         0.04693   -0.00966    0.01127   -0.00893
O8    3   -0.066792    0.917912    0.670566    11.00000    0.08371    0.05817 =
         0.22062   -0.04458    0.09856   -0.00830
O9    3   -0.145974    0.759603    0.673338    11.00000    0.03202    0.09333 =
         0.09975   -0.00282    0.02736    0.00278
O10   3   -0.099357    0.593329    0.620878    11.00000    0.03928    0.05241 =
         0.05127   -0.00005    0.00733   -0.01563
O11   3    0.245288    0.505483    0.481186    11.00000    0.04596    0.02180 =
         0.06485   -0.00191   -0.00229   -0.00065
C1    1    0.303864    0.735381    0.622400    11.00000    0.02277    0.03220 =
         0.02443    0.00241    0.00026   -0.00257
C2    1    0.332539    0.733560    0.695716    11.00000    0.02935    0.03830 =
         0.02184    0.00396   -0.00430   -0.00229
C3    1    0.359573    0.817226    0.723572    11.00000    0.05423    0.03656 =
         0.02932    0.00547   -0.01291   -0.01047
AFIX  43
H3    2    0.360339    0.873393    0.697497    11.00000   21.00000
AFIX   0
C4    1    0.385585    0.816293    0.791039    11.00000    0.07543    0.03972 =
         0.04073    0.00212   -0.02662   -0.01683
C5    1    0.383531    0.732491    0.830358    11.00000    0.06509    0.05130 =
         0.02393    0.00357   -0.01450   -0.00953
C6    1    0.354909    0.648670    0.802080    11.00000    0.04219    0.03906 =
         0.02427    0.00614   -0.00190   -0.00190
C7    1    0.329887    0.649701    0.733929    11.00000    0.03320    0.03118 =
         0.02256    0.00251   -0.00072   -0.00093
AFIX  43
H7    2    0.311452    0.594099    0.714217    11.00000   21.00000
AFIX   0
PART 1
C8    1    0.416353    0.976630    0.777837    10.50000    0.39945    0.06993 =
         0.05670    0.01616   -0.07470   -0.13463
AFIX 137
H8A   2    0.445415    0.960537    0.738620    10.50000   10.15000
H8B   2    0.436770    1.030238    0.801967    10.50000   10.15000
H8C   2    0.369578    0.993157    0.762118    10.50000   10.15000
AFIX   0
PART 2
C8X   1    0.394569    0.989626    0.797852    10.50000    0.21110    0.04479 =
         0.05260   -0.00085   -0.08798   -0.04070
AFIX  33
H8D   2    0.417318    1.037600    0.825890    10.50000   10.15000
H8E   2    0.344103    0.998405    0.799622    10.50000   10.15000
H8F   2    0.410450    0.995435    0.750677    10.50000   10.15000
AFIX   0
PART 0
C9    1    0.480823    0.742216    0.908820    11.00000    0.10749    0.07642 =
         0.06685    0.00120   -0.06040   -0.00751
AFIX 137
H9A   2    0.505679    0.719505    0.868554    11.00000   41.00000
H9B   2    0.495470    0.706019    0.948773    11.00000   41.00000
H9C   2    0.491437    0.808855    0.916002    11.00000   41.00000
AFIX   0
C10   1    0.312574    0.490425    0.821258    11.00000    0.08953    0.04310 =
         0.03791    0.01663   -0.00256   -0.01867
AFIX 137
H10A  2    0.264262    0.510020    0.814360    11.00000   51.00000
H10B  2    0.314348    0.440578    0.855638    11.00000   51.00000
H10C  2    0.331567    0.466819    0.778284    11.00000   51.00000
AFIX   0
C11   1    0.125449    0.745351    0.552519    11.00000    0.02629    0.03399 =
         0.02512   -0.00186   -0.00273   -0.00073
C12   1    0.053056    0.749230    0.584772    11.00000    0.02963    0.03662 =
         0.02718    0.00120    0.00323    0.00071
C13   1    0.028427    0.834609    0.611547    11.00000    0.03734    0.04253 =
         0.08317   -0.01326    0.02414   -0.00863
AFIX  43
H13   2    0.055515    0.890167    0.608096    11.00000   61.00000
AFIX   0
C14   1   -0.037017    0.836546    0.643566    11.00000    0.04668    0.05175 =
         0.10518   -0.01896    0.03702    0.00356
C15   1   -0.079176    0.754215    0.645599    11.00000    0.02838    0.06063 =
         0.06398    0.00450    0.01521    0.00064
C16   1   -0.054538    0.669398    0.617031    11.00000    0.02418    0.04602 =
         0.03351    0.00559   -0.00058   -0.00205
C17   1    0.012238    0.666917    0.587074    11.00000    0.02814    0.03678 =
         0.02585    0.00275   -0.00239   -0.00033
AFIX  43
H17   2    0.029560    0.609935    0.568544    11.00000   61.00000
AFIX   0
PART 1
C18   1   -0.015619    0.992901    0.688553    10.50000    0.07349    0.08709 =
         0.15348   -0.06356    0.00677    0.00724
AFIX 137
H18A  2    0.026327    0.964002    0.707624    10.50000   10.15000
H18B  2   -0.036171    1.035356    0.722247    10.50000   10.15000
H18C  2   -0.003447    1.028532    0.647587    10.50000   10.15000
AFIX   0
PART 2
C18X  1   -0.041612    1.007071    0.637385    10.50000    0.09769    0.02750 =
         0.24881   -0.03782    0.11279   -0.00104
AFIX  33
H18D  2   -0.064748    1.061186    0.658297    10.50000   10.15000
H18E  2   -0.052452    1.005327    0.588657    10.50000   10.15000
H18F  2    0.008743    1.012695    0.643619    10.50000   10.15000
AFIX   0
PART 0
C19   1   -0.148784    0.738799    0.746505    11.00000    0.08027    0.06790 =
         0.10110    0.00344    0.05714   -0.00356
AFIX 137
H19A  2   -0.142154    0.671221    0.753670    11.00000   81.00000
H19B  2   -0.194103    0.757730    0.764578    11.00000   81.00000
H19C  2   -0.111969    0.773565    0.770079    11.00000   81.00000
AFIX   0
C20   1   -0.081831    0.510277    0.580299    11.00000    0.04866    0.05166 =
         0.06127    0.00172   -0.00411   -0.02173
AFIX 137
H20A  2   -0.076041    0.528572    0.532562    11.00000   91.00000
H20B  2   -0.119288    0.463898    0.583938    11.00000   91.00000
H20C  2   -0.038441    0.482808    0.597255    11.00000   91.00000
AFIX   0
PART 1
S1    5    0.281960    0.416929    0.502692    10.50000    0.07396    0.01963 =
         0.04524   -0.00293    0.00113    0.00472
C21   1    0.254266    0.415457    0.590257    10.50000    0.09177    0.05084 =
         0.04745    0.03307    0.03243   -0.00792
AFIX  33
H21A  2    0.205017    0.398269    0.592504    10.50000  101.00000
H21B  2    0.260874    0.477947    0.610226    10.50000  101.00000
H21C  2    0.281847    0.369355    0.615660    10.50000  101.00000
AFIX   0
C22   1    0.371314    0.450636    0.515429    10.50000    0.04694    0.03806 =
         0.02410   -0.00088   -0.00667    0.02028
AFIX  33
H22A  2    0.394509    0.455974    0.471233    10.50000  111.00000
H22B  2    0.394879    0.402918    0.543046    10.50000  111.00000
H22C  2    0.373133    0.511341    0.538934    10.50000  111.00000
AFIX   0
PART 2
S1X   5    0.285352    0.439694    0.538035    10.50000    0.05057    0.01973 =
         0.08621    0.01246    0.00080    0.00757
C21X  1    0.268003    0.324825    0.504955    10.50000    0.14797    0.01802 =
         0.15244   -0.00441    0.00362    0.01119
AFIX  33
H21D  2    0.294825    0.315217    0.463176    10.50000   10.20000
H21E  2    0.218320    0.318919    0.494849    10.50000   10.20000
H21F  2    0.281366    0.277451    0.538731    10.50000   10.20000
AFIX   0
C22X  1    0.231913    0.426212    0.611048    10.50000    0.13548    0.14225 =
         0.04663    0.04821    0.03996    0.00773
AFIX  33
H22D  2    0.232854    0.484254    0.637891    10.50000   10.20000
H22E  2    0.249298    0.373997    0.638787    10.50000   10.20000
H22F  2    0.184113    0.412949    0.596735    10.50000   10.20000
PART 0
AFIX   0
HKLF 4
REM  dd2 in C2/c
REM R1 =  0.0647 for    4049 Fo > 4sig(Fo)  and  0.1081 for all    6234 data
REM    378 parameters refined using     19 restraints
END
WGHT      0.0721      9.7993
REM Highest difference peak  0.638,  deepest hole -0.787,  1-sigma level  0.100
Q1    1   0.2762  0.6017  0.5187  11.00000  0.05    0.64
Q2    1   0.2190  0.6041  0.4799  11.00000  0.05    0.54
Q3    1  -0.0636  0.8986  0.6911  11.00000  0.05    0.54
Q4    1   0.2484  0.5593  0.4974  11.00000  0.05    0.50
Q5    1  -0.0904  0.9203  0.6410  11.00000  0.05    0.46
Q6    1  -0.0466  1.0176  0.6134  11.00000  0.05    0.44
Q7    1   0.2153  0.6839  0.4803  11.00000  0.05    0.43
Q8    1   0.2302  0.5058  0.5188  11.00000  0.05    0.42
Q9    1   0.3731  0.8855  0.8514  11.00000  0.05    0.41
Q10   1   0.2836  0.6818  0.5114  11.00000  0.05    0.40
Q11   1   0.2144  0.4363  0.5319  11.00000  0.05    0.38
Q12   1   0.2173  0.6516  0.5377  11.00000  0.05    0.38
Q13   1   0.5437  0.6532  0.9300  11.00000  0.05    0.37
Q14   1   0.2841  0.5159  0.4938  11.00000  0.05    0.36
Q15   1   0.1887  0.8526  0.5721  11.00000  0.05    0.36
Q16   1   0.3654  0.4754  0.5394  11.00000  0.05    0.35
Q17   1   0.4274  0.8584  0.8042  11.00000  0.05    0.34
Q18   1   0.0802  0.7466  0.5542  11.00000  0.05    0.34
Q19   1  -0.0133  1.0174  0.4937  11.00000  0.05    0.34
Q20   1   0.3120  0.7034  0.7211  11.00000  0.05    0.34
;
_shelxl_version_number       20.13
