# Supplementary material for: Bis(dimethyl sulfoxide-κO)tetra­kis­(μ2-3,4,5-tri­meth­oxy­benzoato-κ2 O:O′)dizinc
Source: Acta Crystallogr Sect E Struct Rep Online. 2013 Aug 23;69(Pt 9):m519. doi: 10.1107/S1600536813023118 (PMC3884499; doi:10.1107/S1600536813023118)
Supplement: Supplementary file 2 [file e-69-0m519-Isup2.hkl]

#
# h,k,l, Fc-squared, Fo-squared, sigma(Fo-squared), status flag
#
data_I
_shelx_title ' dd2 in C2/c'
_shelx_refln_list_code          4
_shelx_F_calc_maximum      542.23
_exptl_crystal_F_000      2352.00
_reflns_d_resolution_high  0.7480

loop_
 _space_group_symop_operation_xyz
 'x, y, z'
 '-x, y, -z+1/2'
 'x+1/2, y+1/2, z'
 '-x+1/2, y+1/2, -z+1/2'
 '-x, -y, -z'
 'x, -y, z-1/2'
 '-x+1/2, -y+1/2, -z'
 'x+1/2, -y+1/2, z-1/2'

_cell_length_a    18.8545
_cell_length_b    13.9367
_cell_length_c    19.2490
_cell_angle_alpha  90.000
_cell_angle_beta   90.082
_cell_angle_gamma  90.000

_shelx_F_squared_multiplier     1.000

loop_
 _refln_index_h
 _refln_index_k
 _refln_index_l
 _refln_F_squared_calc
 _refln_F_squared_meas
 _refln_F_squared_sigma
 _refln_observed_status
   2   0   0     101760.39      90730.89      5021.46 o
   4   0   0        365.13        375.46        39.66 o
   6   0   0      30561.96      28847.60      1802.09 o
   8   0   0      39849.55      39766.80       554.65 o
  10   0   0      44974.20      44040.54      1838.33 o
  12   0   0      12380.97      11375.30       492.92 o
  14   0   0       1002.60        887.79       125.28 o
  16   0   0       1239.78       1407.49       158.45 o
  18   0   0       7499.37       6745.60      1052.55 o
  20   0   0       7863.32       7133.26       478.58 o
  22   0   0       3843.11       4161.85      1019.41 o
  24   0   0       1761.15       1812.34       274.86 o
   1   1   0       1224.39       1829.83       106.75 o
   3   1   0      10335.47      11187.25       241.45 o
   5   1   0      62512.58      57456.33      1786.50 o
   7   1   0        303.70        437.43        57.55 o
   9   1   0       2824.30       3018.01       146.94 o
  11   1   0       2844.22       2557.78       152.87 o
  13   1   0        332.13        221.56        72.96 o
  15   1   0        835.97        753.42       136.46 o
  17   1   0        916.67        810.98       114.12 o
  19   1   0        542.28        636.95       173.73 o
  21   1   0       1529.85       1262.89       135.44 o
  23   1   0        483.58        879.26       162.02 o
  25   1   0        176.04       1132.40       376.37 o
   0   2   0      99921.63      81831.07      4265.33 o
   2   2   0        920.79        991.61        48.81 o
   4   2   0      22188.60      23374.87       503.84 o
   6   2   0      27846.93      30623.90      1230.77 o
   8   2   0       1965.11       1358.86        59.63 o
  10   2   0       5094.14       5005.20       253.92 o
  12   2   0         23.49        124.73        60.33 o
  14   2   0          7.45         86.20        71.84 o
  16   2   0        186.22        161.47        92.32 o
  18   2   0        258.18        499.73       114.35 o
  20   2   0        823.96        747.79       158.93 o
  22   2   0        380.67        103.53       161.56 o
  24   2   0         54.69        621.41       240.71 o
   1   3   0         66.00        189.28        25.56 o
   3   3   0         53.14         35.82        20.47 o
   5   3   0       1195.94       1207.22        56.57 o
   7   3   0        403.74        457.02        33.30 o
   9   3   0       3684.71       3915.88       214.19 o
  11   3   0       1311.11       1126.05        82.46 o
  13   3   0         22.74         42.88        61.61 o
  15   3   0        904.89       1114.96       122.56 o
  17   3   0       1550.96       1450.05       139.10 o
  19   3   0         29.71         21.95       122.56 o
  21   3   0       1167.19        918.68       167.29 o
  23   3   0        448.87        397.18       188.84 o
   0   4   0        205.93        732.59       288.56 o
   2   4   0      41269.33      42063.52       715.09 o
   4   4   0      49614.47      49680.10      1642.65 o
   6   4   0      15548.04      14473.25       315.10 o
   8   4   0      12979.76      12872.45       342.17 o
  10   4   0      14363.10      13048.54       431.39 o
  12   4   0       7471.30       7451.72       405.02 o
  14   4   0       4824.83       4637.69       217.00 o
  16   4   0        704.75        761.46       108.10 o
  18   4   0       1347.59       1338.29       118.70 o
  20   4   0       2893.62       2742.57       223.39 o
  22   4   0       1382.30       1979.76       229.18 o
  24   4   0        251.84        184.75       222.60 o
   1   5   0        106.74        141.27        30.13 o
   3   5   0       1919.14       2095.59        83.35 o
   5   5   0        292.27        295.54        46.76 o
   7   5   0       1132.11       1189.86        86.91 o
   9   5   0        170.07        116.13        48.34 o
  11   5   0       4589.26       4561.32       207.90 o
  13   5   0        870.55        996.81        84.87 o
  15   5   0       2418.02       2351.08       131.46 o
  17   5   0         12.99        -30.58       113.66 o
  19   5   0          5.35        -29.57       128.50 o
  21   5   0         17.03        -11.04       192.31 o
  23   5   0         36.23         61.32       209.30 o
   0   6   0      18224.92      25012.39       735.68 o
   2   6   0      19297.29      19553.85       447.60 o
   4   6   0      48386.27      55977.09      1100.96 o
   6   6   0         44.60         73.01        47.35 o
   8   6   0      12323.07      12339.25       332.62 o
  10   6   0      20089.30      20236.02       538.11 o
  12   6   0       7559.13       6535.70       252.85 o
  14   6   0       6830.05       6565.78       237.73 o
  16   6   0       2354.05       2730.95       242.90 o
  18   6   0       3353.77       3138.52       201.48 o
  20   6   0       2294.43       2438.93       236.78 o
  22   6   0       1672.33       1613.86       194.45 o
   1   7   0       4333.56       4242.23       107.96 o
   3   7   0       2716.31       3476.02       131.94 o
   5   7   0        107.98        199.98        50.89 o
   7   7   0       3347.66       3095.99        91.13 o
   9   7   0       1540.65       1360.71       106.96 o
  11   7   0       2288.95       2224.86        92.98 o
  13   7   0       5456.70       5129.74       226.80 o
  15   7   0         38.64        -68.60        88.97 o
  17   7   0        661.06        817.45       117.48 o
  19   7   0        279.34        172.24       188.59 o
  21   7   0        268.88        325.29       190.82 o
  23   7   0        384.60        384.47       309.78 o
   0   8   0       8871.56       9265.96       243.04 o
   2   8   0        495.73        450.04        62.25 o
   4   8   0       2475.53       2084.26       114.78 o
   6   8   0      12661.18      13507.88       562.85 o
   8   8   0       4947.13       4740.42       198.35 o
  10   8   0       4820.44       4465.33       226.33 o
  12   8   0       9594.20       9519.77       271.53 o
  14   8   0       7713.91       7094.30       621.18 o
  16   8   0       5948.46       6268.43       379.77 o
  18   8   0       2528.70       2864.98       458.37 o
  20   8   0        429.15        568.20       388.83 o
  22   8   0        359.35        776.79       315.13 o
   1   9   0         33.99        208.98        92.69 o
   3   9   0        598.36        675.35       120.07 o
   5   9   0         68.84        240.27        74.25 o
   7   9   0        859.85        758.78        83.15 o
   9   9   0        285.50        210.17       123.88 o
  11   9   0        413.01        493.18       108.88 o
  13   9   0         34.55        -34.72       108.62 o
  15   9   0        192.83        407.69       121.21 o
  17   9   0        777.84        464.44       241.88 o
  19   9   0         10.45          2.94       246.32 o
  21   9   0        481.28        664.43       407.25 o
   0  10   0      30626.68      29791.37       458.19 o
   2  10   0      13844.51      13531.87       364.61 o
   4  10   0       7782.77       7771.16       326.14 o
   6  10   0        565.43        586.13        88.02 o
   8  10   0       8271.53       7480.52       285.62 o
  10  10   0      13323.40      12733.44       442.29 o
  12  10   0       1796.43       2104.05       224.02 o
  14  10   0       1126.50       1041.18       183.75 o
  16  10   0       2124.48       2197.96       242.34 o
  18  10   0       1811.27       2712.25       839.62 o
  20  10   0       1180.87       1290.30       336.17 o
   1  11   0       2820.38       3046.08       143.13 o
   3  11   0       2265.35       2289.82       118.68 o
   5  11   0       1448.88       1248.09       107.26 o
   7  11   0        174.54        314.27        94.05 o
   9  11   0        260.58        430.84       133.41 o
  11  11   0       1524.75       1674.11       159.83 o
  13  11   0        505.76        432.87       170.42 o
  15  11   0        623.72        369.94       213.13 o
  17  11   0        399.86        256.33       294.58 o
  19  11   0        319.83        539.11       567.44 o
   0  12   0      36613.33      37259.39      1252.31 o
   2  12   0        132.26        129.79       112.70 o
   4  12   0          7.99         50.96       105.51 o
   6  12   0         52.40         16.14       107.49 o
   8  12   0          3.60       -123.54       123.54 o
  10  12   0        497.74        305.02       145.34 o
  12  12   0        107.21         52.85       186.98 o
  14  12   0        400.51        582.92       186.48 o
  16  12   0        276.86        140.60       321.90 o
  18  12   0          2.98         -0.31       356.28 o
   1  13   0       2531.84       2485.26       171.02 o
   3  13   0       1918.49       1674.55       169.24 o
   5  13   0       1144.73       1326.24       134.25 o
   7  13   0        574.00        472.91       124.46 o
   9  13   0          3.15         24.00       144.96 o
  11  13   0         25.78         88.46       164.17 o
  13  13   0        400.75        806.08       481.95 o
  15  13   0        232.39        392.90       391.35 o
  17  13   0        606.43        676.97       706.62 o
   0  14   0       5169.24       4750.89       263.60 o
   2  14   0      14855.61      13602.22       630.14 o
   4  14   0      12655.49      12057.11       430.72 o
   6  14   0       7375.67       8320.96       248.61 o
   8  14   0       4820.07       4887.00       260.82 o
  10  14   0       3728.82       3875.78       245.20 o
  12  14   0       4431.92       4682.48       346.80 o
  14  14   0       2161.55       2388.80       547.88 o
  16  14   0       1379.05       2199.74       485.90 o
   1  15   0         53.92        -65.87       124.42 o
   3  15   0          2.05        -18.78       118.54 o
   5  15   0         25.07         46.65       184.83 o
   7  15   0         41.68        -17.73       162.91 o
   9  15   0          0.26        -92.35       208.81 o
  11  15   0         12.31        -14.36       255.67 o
  13  15   0         30.64        105.72       281.94 o
   0  16   0         20.22        -97.96       192.07 o
   2  16   0         98.47         65.63       137.03 o
   4  16   0        531.45        507.75       142.32 o
   6  16   0        254.82        217.78       190.87 o
   8  16   0        328.66        453.06       223.21 o
  10  16   0        233.03        253.09       229.30 o
   1  17   0          0.03        -32.37       178.84 o
   3  17   0         14.16        260.57       143.89 o
   5  17   0         67.87        151.87       214.40 o
   7  17   0        165.56        128.83       230.30 o
   9  17   0        107.98        165.54       582.26 o
   0  18   0        841.21        877.91       230.61 o
   2  18   0       1786.10       1763.28       174.79 o
   4  18   0        883.88        939.94       356.26 o
   6  18   0       2161.46       2344.31       355.33 o
 -25   1   1       1117.18        800.87       227.89 o
 -23   1   1       1398.39       1572.18       374.68 o
 -21   1   1       2450.06       2451.69       317.11 o
 -19   1   1       2566.71       2656.01       229.21 o
 -17   1   1       7192.75       6614.08       404.95 o
 -15   1   1       5779.22       5307.50       156.09 o
 -13   1   1       2108.01       2453.52       172.06 o
 -11   1   1       2552.36       2311.96       122.88 o
  -9   1   1      53738.54      55903.45      1765.25 o
  -7   1   1        106.60        161.57        26.94 o
  -5   1   1       5678.72       6033.10       237.97 o
  -3   1   1     216675.62     178062.73      3509.64 o
  -1   1   1      35422.30      36586.40      1245.96 o
   1   1   1      46785.61      39879.64      1354.88 o
   3   1   1       7623.49       9612.81       181.57 o
   5   1   1         77.28        243.39        68.09 o
   7   1   1         72.26        171.44        37.55 o
   9   1   1       7858.43       7215.08       192.24 o
  11   1   1      22222.67      20249.35       671.55 o
  13   1   1       9792.54       9544.92       352.59 o
  15   1   1       5681.09       5995.16       350.69 o
  17   1   1       4379.55       3921.22       214.85 o
  19   1   1       2982.01       3020.18       273.04 o
  21   1   1       5168.40       4344.17       462.31 o
  23   1   1       1888.45       2502.71       261.67 o
 -24   2   1        110.46        -63.47       230.97 o
 -22   2   1        156.44        108.95       140.53 o
 -20   2   1       1109.19       1369.14       145.77 o
 -18   2   1        141.13        256.14       112.03 o
 -16   2   1        130.86        268.47        95.18 o
 -14   2   1        660.27        907.38        92.88 o
 -12   2   1       9701.04       9789.18       472.03 o
 -10   2   1       7316.34       6503.94       394.53 o
  -8   2   1       1164.34       1190.71        92.95 o
  -6   2   1       2175.53       2693.44       167.54 o
  -4   2   1       1909.32       2110.68        44.63 o
  -2   2   1      10970.05      12410.78       586.80 o
   0   2   1       1049.92       1114.53       103.59 o
   2   2   1         78.08        244.15        23.93 o
   4   2   1      25116.35      22399.77      1262.54 o
   6   2   1      20439.73      20983.41       675.91 o
   8   2   1         75.77         52.08        38.88 o
  10   2   1       8504.98       8914.46       463.63 o
  12   2   1       2600.56       2252.98       105.25 o
  14   2   1       1283.32       1193.85       140.28 o
  16   2   1         17.26         55.16        90.47 o
  18   2   1       2123.24       1965.88       247.50 o
  20   2   1        119.23        142.79       138.18 o
  22   2   1        549.92        762.09       174.99 o
  24   2   1        284.74        617.34       236.21 o
 -23   3   1        249.96        253.96       170.67 o
 -21   3   1        768.60        902.22       259.22 o
 -19   3   1       1562.11       1586.77       126.21 o
 -17   3   1       1026.34        941.23        96.00 o
 -15   3   1        714.21        761.56        89.35 o
 -13   3   1      20969.55      18940.52       787.75 o
 -11   3   1      19651.91      20595.85       393.67 o
  -9   3   1       1383.08       1241.92        78.13 o
  -7   3   1        748.67        901.79        67.08 o
  -5   3   1        762.78       1575.58       130.04 o
  -3   3   1       9877.91       9794.24       234.51 o
  -1   3   1      15692.97      16057.70       552.59 o
   1   3   1      16017.79      18008.27       752.66 o
   3   3   1        899.95        639.29        53.00 o
   5   3   1       6397.60       5902.56       114.53 o
   7   3   1      16449.54      17401.81       698.51 o
   9   3   1      20258.84      21333.48       755.12 o
  11   3   1        529.87        490.96        71.90 o
  13   3   1       2388.81       2505.84       166.17 o
  15   3   1       3722.90       3820.12       250.57 o
  17   3   1       4872.49       4240.21       216.23 o
  19   3   1        602.13        605.56       125.84 o
  21   3   1         82.06        133.44       156.43 o
  23   3   1        378.21        472.71       208.34 o
 -24   4   1        109.22        -31.41       236.87 o
 -22   4   1        785.21        879.66       221.18 o
 -20   4   1        668.96        767.67       157.46 o
 -18   4   1         17.42        108.68       123.16 o
 -16   4   1        600.57        508.86       103.43 o
 -14   4   1        174.09        155.11        83.45 o
 -12   4   1         80.73         69.85        66.99 o
 -10   4   1        471.09        555.55        68.76 o
  -8   4   1       2679.05       2546.85        75.94 o
  -6   4   1        739.40        569.22        47.04 o
  -4   4   1        155.53        250.12        30.14 o
  -2   4   1        115.65        140.79        33.77 o
   0   4   1       2630.72       2248.36       102.55 o
   2   4   1        666.72        852.68        34.21 o
   4   4   1      13047.25      13275.48       413.00 o
   6   4   1       7539.10       6861.72       274.28 o
   8   4   1       3884.47       4778.84       212.52 o
  10   4   1        122.17        221.87        54.07 o
  12   4   1       4308.66       4291.06       240.04 o
  14   4   1       1118.85       1232.56        99.22 o
  16   4   1        128.65        -13.35       104.65 o
  18   4   1       1895.68       1856.27       202.51 o
  20   4   1       1280.74       1474.19       157.45 o
  22   4   1        572.26        668.29       244.98 o
  24   4   1         43.08       -248.73       248.73 o
 -23   5   1       1172.61       1258.66       221.05 o
 -21   5   1       3067.78       2830.21       234.68 o
 -19   5   1       3982.49       4366.73       338.55 o
 -17   5   1       2394.00       2170.77       155.61 o
 -15   5   1       1375.21       1426.91       148.06 o
 -13   5   1      18623.77      17225.95       543.09 o
 -11   5   1      13427.47      13350.84       485.68 o
  -9   5   1      16521.66      15955.25       688.71 o
  -7   5   1      35445.64      33166.73       816.85 o
  -5   5   1      13623.16      12276.70       311.83 o
  -3   5   1      94488.70      88490.32      1709.19 o
  -1   5   1     136272.45     137422.83      2906.92 o
   1   5   1     129349.84     129044.03      3841.45 o
   3   5   1       4625.38       4006.75       199.80 o
   5   5   1      24863.31      24032.16       696.60 o
   7   5   1      20950.00      22044.08      1026.31 o
   9   5   1      23401.42      23085.35       974.34 o
  11   5   1       6660.94       6476.80       233.86 o
  13   5   1       4058.54       4065.04       163.11 o
  15   5   1        239.58         98.63       101.64 o
  17   5   1       5106.92       4772.11       263.03 o
  19   5   1       3445.71       3452.92       323.90 o
  21   5   1       2814.81       3506.90       402.26 o
  23   5   1       2735.84       2390.80       454.68 o
 -22   6   1        349.31        553.45       211.98 o
 -20   6   1        583.25       1220.46       232.97 o
 -18   6   1        352.53        339.96       164.86 o
 -16   6   1        664.79        825.35       198.58 o
 -14   6   1        476.13        451.74        88.65 o
 -12   6   1          3.79        -67.30        67.30 o
 -10   6   1        521.51        484.09        67.31 o
  -8   6   1       1578.17       1424.09       112.06 o
  -6   6   1        859.74        811.26        84.43 o
  -4   6   1         33.87         21.13        34.53 o
  -2   6   1         69.27         67.52        48.87 o
   0   6   1        778.99        626.83        97.79 o
   2   6   1       9910.58      11364.64       195.70 o
   4   6   1          7.42         -6.64        37.89 o
   6   6   1        448.35        928.10        64.36 o
   8   6   1       2106.17       2304.37       101.26 o
  10   6   1        261.33        426.54        70.99 o
  12   6   1       1050.45       1096.72        86.64 o
  14   6   1       1214.20       1193.16        89.69 o
  16   6   1       1210.81       1294.70       189.07 o
  18   6   1        555.72        742.70       144.37 o
  20   6   1        470.13        557.28       199.93 o
  22   6   1        440.10        520.83       212.67 o
 -23   7   1         10.39        330.50       235.47 o
 -21   7   1        515.47        472.24       204.51 o
 -19   7   1        129.37        -99.98       147.99 o
 -17   7   1         65.74         64.39       186.27 o
 -15   7   1       4781.52       4628.49       285.65 o
 -13   7   1       3133.82       3482.14       403.55 o
 -11   7   1       2305.32       2316.91       130.95 o
  -9   7   1       1071.90        938.93        63.04 o
  -7   7   1         65.82        151.82        51.79 o
  -5   7   1       3945.22       4779.96       182.06 o
  -3   7   1       4182.21       4215.91       191.54 o
  -1   7   1      11960.10      13856.57       448.43 o
   1   7   1       8930.01       9370.88       303.01 o
   3   7   1       2237.28       2401.73        77.66 o
   5   7   1        575.29        604.04        64.24 o
   7   7   1        151.82         86.13        53.46 o
   9   7   1         49.64         65.96        65.41 o
  11   7   1        266.48        209.18        87.20 o
  13   7   1        845.38        873.08       100.34 o
  15   7   1        792.67        987.85       152.66 o
  17   7   1         22.28        372.74       157.00 o
  19   7   1        187.73        311.38       168.93 o
  21   7   1        133.07         61.00       258.90 o
  23   7   1         25.87        361.32       302.00 o
 -22   8   1        545.49        896.35       483.23 o
 -20   8   1        484.49        616.82       278.95 o
 -18   8   1        128.94        166.34       187.82 o
 -16   8   1        567.97        507.10       137.74 o
 -14   8   1         79.43         -7.48        96.16 o
 -12   8   1         95.94        273.09        90.40 o
 -10   8   1        887.81        834.05        77.91 o
  -8   8   1        636.99        598.33       105.33 o
  -6   8   1        196.07        321.40        62.49 o
  -4   8   1        551.80        651.00        50.74 o
  -2   8   1         41.61         84.14        61.28 o
   0   8   1         66.51        -51.85        65.26 o
   2   8   1        276.86        279.38        43.43 o
   4   8   1          5.33         -3.24        59.75 o
   6   8   1       1744.31       1919.16       111.98 o
   8   8   1         45.52         -2.21        67.54 o
  10   8   1         58.07         68.81        77.65 o
  12   8   1        117.22        218.93        95.88 o
  14   8   1       2771.88       2529.16       204.43 o
  16   8   1        164.26        228.17       184.52 o
  18   8   1        655.26        924.54       230.73 o
  20   8   1        445.48        238.02       284.31 o
  22   8   1       1067.75        864.51       298.84 o
 -21   9   1       1126.57       1175.95       367.01 o
 -19   9   1        936.81       1542.79       439.37 o
 -17   9   1       3359.74       3872.34       359.24 o
 -15   9   1       8211.97       7682.24       610.59 o
 -13   9   1       3089.16       3213.98       203.61 o
 -11   9   1       4038.50       3752.51       176.41 o
  -9   9   1       9655.09       8042.97       436.07 o
  -7   9   1      24723.57      22767.88       691.25 o
  -5   9   1      30198.69      30850.80       862.53 o
  -3   9   1      20397.03      21029.52       451.09 o
  -1   9   1      39917.32      40194.50       744.04 o
   1   9   1      39529.19      39480.01       855.11 o
   3   9   1      31179.09      27553.60      1797.45 o
   5   9   1      23283.99      24670.95       683.46 o
   7   9   1      11660.78      12664.13       610.50 o
   9   9   1      12617.33      11241.18       362.58 o
  11   9   1       9491.82       9380.57       274.94 o
  13   9   1       3225.75       3464.59       182.91 o
  15   9   1       3792.21       4372.48       435.19 o
  17   9   1       1441.95       1701.33       239.81 o
  19   9   1       2018.83       2041.61       251.73 o
  21   9   1       1919.24       2139.00       332.61 o
 -20  10   1          8.42         22.99       299.08 o
 -18  10   1        113.76        411.06       271.81 o
 -16  10   1        398.08        361.71       203.97 o
 -14  10   1        159.74        171.98       147.24 o
 -12  10   1        532.08        456.88       126.29 o
 -10  10   1        236.77        248.22       120.03 o
  -8  10   1        456.24        408.06       121.85 o
  -6  10   1       2214.64       2026.35       117.18 o
  -4  10   1       3032.29       2679.18       222.95 o
  -2  10   1        114.61         87.62        74.27 o
   0  10   1       1810.54       1455.92        89.82 o
   2  10   1        666.48        607.38        79.92 o
   4  10   1       1661.34       1429.33        94.10 o
   6  10   1       2031.53       1944.19       106.41 o
   8  10   1        660.59        566.64       111.16 o
  10  10   1         14.92        -51.46       121.52 o
  12  10   1         77.59        -78.18       153.87 o
  14  10   1         64.33         10.56       167.10 o
  16  10   1        785.23        798.59       230.33 o
  18  10   1         66.04         95.00       336.79 o
  20  10   1        147.72        126.68       386.65 o
 -19  11   1        454.49       1515.41       399.51 o
 -17  11   1       1501.85       2137.83       348.88 o
 -15  11   1       1537.35       1816.31       511.02 o
 -13  11   1       2110.95       2051.66       180.51 o
 -11  11   1        916.10       1232.17       149.74 o
  -9  11   1       3284.84       3374.39       182.92 o
  -7  11   1        593.72        737.98       194.35 o
  -5  11   1       2713.12       2419.04       209.32 o
  -3  11   1       4394.09       4182.19       155.47 o
  -1  11   1        178.51        157.76        77.54 o
   1  11   1       5800.63       5566.20       314.29 o
   3  11   1        318.35        384.40        84.39 o
   5  11   1         31.52         44.05        80.86 o
   7  11   1       4380.03       3872.44       185.79 o
   9  11   1       2571.33       2696.47       300.53 o
  11  11   1       2898.58       3676.14       354.52 o
  13  11   1       2879.11       2378.92       225.62 o
  15  11   1        905.33       1582.05       227.03 o
  17  11   1        971.69       1372.45       332.99 o
  19  11   1        655.48        -69.45       371.13 o
 -18  12   1         48.42       -112.87       354.60 o
 -16  12   1        275.75        433.36       231.26 o
 -14  12   1        737.93        798.60       217.32 o
 -12  12   1        905.82       1087.98       144.75 o
 -10  12   1        570.80        631.84       141.51 o
  -8  12   1        228.31        309.03       115.74 o
  -6  12   1       1502.55       1584.16       122.43 o
  -4  12   1       2844.57       2940.57       190.23 o
  -2  12   1       4847.58       5141.75       221.63 o
   0  12   1       6664.00       5828.51       226.39 o
   2  12   1        721.27        719.25       110.94 o
   4  12   1       1292.20       1226.87       108.97 o
   6  12   1        289.76        489.01       102.82 o
   8  12   1        409.64        370.37       133.66 o
  10  12   1        518.78        433.58       156.91 o
  12  12   1        635.31        571.56       197.76 o
  14  12   1        882.61       1325.49       205.52 o
  16  12   1        262.12         85.13       217.74 o
  18  12   1         76.07        185.52       348.45 o
 -17  13   1        793.76       1363.00       659.67 o
 -15  13   1       2525.68       3108.39       287.88 o
 -13  13   1       4374.83       5450.63       653.13 o
 -11  13   1       2964.09       3184.24       320.24 o
  -9  13   1         71.04        102.07       198.65 o
  -7  13   1       4764.26       5446.45       250.71 o
  -5  13   1       5942.00       5468.91       500.78 o
  -3  13   1       1616.23       1768.42       124.12 o
  -1  13   1       2832.13       2461.37       135.93 o
   1  13   1         79.10        258.83       107.58 o
   3  13   1       3066.19       2614.98       136.44 o
   5  13   1       6550.80       6223.19       483.91 o
   7  13   1       8188.74       7110.90       457.05 o
   9  13   1       2978.88       3243.96       210.93 o
  11  13   1       2286.62       3332.50       258.19 o
  13  13   1       2779.25       3228.86       536.11 o
  15  13   1       1648.00       2117.02       325.55 o
 -16  14   1         56.23        168.01       396.96 o
 -14  14   1        120.62        155.19       271.15 o
 -12  14   1        204.18        255.15       232.71 o
 -10  14   1          0.74          9.25       168.35 o
  -8  14   1        159.76        372.96       196.68 o
  -6  14   1        641.83        740.20       129.39 o
  -4  14   1        429.96        379.83       122.83 o
  -2  14   1        111.38        193.30       123.84 o
   0  14   1       1211.00       1218.92       117.28 o
   2  14   1        533.74        623.28       123.21 o
   4  14   1         20.80        247.46       158.31 o
   6  14   1          4.42         58.76       117.60 o
   8  14   1        100.99        180.20       165.75 o
  10  14   1        384.06        436.00       190.10 o
  12  14   1        353.56        311.28       339.02 o
  14  14   1        426.50        690.14       318.48 o
  16  14   1        137.75        224.01       410.13 o
 -13  15   1       2943.89       3833.90       338.52 o
 -11  15   1       2732.34       2743.38       439.89 o
  -9  15   1       2364.65       2354.52       190.29 o
  -7  15   1       3070.93       3310.32       209.56 o
  -5  15   1       4703.90       4325.03       281.72 o
  -3  15   1       6663.19       5985.13       213.94 o
  -1  15   1       3055.82       2531.95       146.70 o
   1  15   1       2847.32       2617.76       196.06 o
   3  15   1       4321.18       3909.68       171.18 o
   5  15   1       3637.89       3674.23       197.00 o
   7  15   1       4039.80       3956.00       322.03 o
   9  15   1       4326.19       4744.03       363.66 o
  11  15   1       1792.95       1759.32       253.91 o
  13  15   1       1686.42       3264.44       415.25 o
 -10  16   1        286.55        -25.65       254.07 o
  -8  16   1        156.85        198.31       193.88 o
  -6  16   1        320.74        463.65       201.28 o
  -4  16   1        107.10        -36.21       131.92 o
  -2  16   1          1.21        -35.59       140.97 o
   0  16   1         12.90         74.31       154.38 o
   2  16   1         27.43        -27.03       129.30 o
   4  16   1        384.59        575.30       164.18 o
   6  16   1        522.98        552.01       184.59 o
   8  16   1         91.15         16.54       216.88 o
  10  16   1          1.81       -224.44       224.44 o
  12  16   1        478.11        405.19       504.84 o
  -9  17   1        372.44        571.55       555.08 o
  -7  17   1         33.41        414.61       187.83 o
  -5  17   1        324.31        318.01       175.87 o
  -3  17   1         12.41       -149.54       149.54 o
  -1  17   1        208.62        153.31       156.29 o
   1  17   1         30.21        110.50       157.51 o
   3  17   1        124.30        347.20       164.50 o
   5  17   1        268.10        391.41       191.48 o
   7  17   1        753.66        480.19       213.07 o
   9  17   1         52.99        -94.71       470.25 o
  -6  18   1         40.49          4.94       506.49 o
  -4  18   1         57.39        161.60       266.79 o
  -2  18   1         56.68        -91.61       169.20 o
   0  18   1         87.00         57.84       160.96 o
   2  18   1        102.96         91.12       205.51 o
   4  18   1          1.59         38.43       244.68 o
   6  18   1          5.17        -42.83       331.90 o
 -24   0   2       2209.02       1357.92       408.49 o
 -22   0   2       2434.61       2333.25       415.49 o
 -20   0   2       5410.12       5272.98       433.97 o
 -18   0   2       1495.21       1519.42       240.30 o
 -16   0   2       3194.07       2931.67       197.67 o
 -14   0   2       2661.96       2655.89       306.92 o
 -12   0   2      12262.28      11795.67       434.57 o
 -10   0   2       4720.69       4570.47       226.12 o
  -8   0   2     122899.59     125391.95      3705.57 o
  -6   0   2     259977.47     252199.08      3105.51 o
  -4   0   2     294015.81     251850.50      9484.37 o
  -2   0   2     150550.81     134730.36      6428.08 o
   0   0   2      62298.03      67462.71      2603.37 o
   2   0   2     149358.44     137506.56      7681.52 o
   4   0   2     228659.89     230120.94      3976.10 o
   6   0   2      12288.06      13198.47       866.58 o
   8   0   2       7148.76       7272.43       229.78 o
  10   0   2      29504.91      30041.17       630.02 o
  12   0   2       4631.01       4208.21       306.07 o
  14   0   2      11510.20       9661.30       934.84 o
  16   0   2       7655.90       6598.13       671.70 o
  18   0   2       8541.66       8780.27      1031.08 o
  20   0   2       3732.17       4162.73       577.97 o
  22   0   2       4263.61       3377.80       846.07 o
  24   0   2       1932.80       2766.36       473.55 o
 -25   1   2        280.88        271.90       208.29 o
 -23   1   2        771.43        471.06       167.29 o
 -21   1   2        639.93        803.87       283.46 o
 -19   1   2        122.39         71.99       115.59 o
 -17   1   2        792.21        849.12       104.56 o
 -15   1   2        270.19        374.43        86.52 o
 -13   1   2         26.81        -51.59        79.40 o
 -11   1   2       1198.57       1332.61        95.03 o
  -9   1   2       5461.13       5621.49       188.62 o
  -7   1   2       3535.63       3388.83        90.56 o
  -5   1   2      21786.41      24685.21       691.33 o
  -3   1   2         23.38         16.94        23.19 o
  -1   1   2        145.67        312.66        21.90 o
   1   1   2       1238.30       1712.43        55.78 o
   3   1   2       7956.06       7422.46       322.09 o
   5   1   2       3886.04       4304.93       220.30 o
   7   1   2       1573.21       1180.73        59.90 o
   9   1   2       4712.64       4522.90       194.24 o
  11   1   2         42.75         89.49        51.19 o
  13   1   2       2239.45       2371.32       114.97 o
  15   1   2       1050.91        982.81       112.07 o
  17   1   2        904.95        829.81       120.74 o
  19   1   2       2762.73       2265.64       188.14 o
  21   1   2       1015.41       1047.24       132.15 o
  23   1   2        290.52        535.69       277.75 o
  25   1   2        143.74       -464.49       620.97 o
 -24   2   2        142.89        502.31       256.27 o
 -22   2   2        249.18        107.16       165.82 o
 -20   2   2       1081.09       1119.87       146.99 o
 -18   2   2          3.72         -1.26       102.29 o
 -16   2   2         86.09        225.51        92.82 o
 -14   2   2        135.49        118.10        74.47 o
 -12   2   2       2058.50       2028.38       110.86 o
 -10   2   2       1613.16       1856.33       120.75 o
  -8   2   2        954.44       1373.54       125.76 o
  -6   2   2       2379.31       2502.98        91.19 o
  -4   2   2     106593.43      86954.26      2597.39 o
  -2   2   2      14936.72      16038.87       718.93 o
   0   2   2         20.28        641.34       152.85 o
   2   2   2       6635.95       7921.28       326.57 o
   4   2   2      24938.78      32338.79       969.44 o
   6   2   2       3063.45       3235.34       144.51 o
   8   2   2         10.82         92.61        42.95 o
  10   2   2       3090.20       3086.75       248.85 o
  12   2   2         36.74         34.62        55.29 o
  14   2   2       2848.17       2672.83       138.30 o
  16   2   2       2635.14       2843.22       246.71 o
  18   2   2        746.59        612.99       112.92 o
  20   2   2         50.35         -5.71       126.28 o
  22   2   2         41.72        -42.97       174.91 o
  24   2   2         49.90        246.64       209.73 o
 -23   3   2        180.14        110.89       209.00 o
 -21   3   2         56.13        253.12       143.35 o
 -19   3   2         76.25        -24.64       126.41 o
 -17   3   2       1224.65       1336.59       210.42 o
 -15   3   2         57.09        -19.26        84.53 o
 -13   3   2       1479.09       1500.75       114.28 o
 -11   3   2        807.43        838.61        61.61 o
  -9   3   2        195.02        312.68        39.48 o
  -7   3   2          3.67        -14.75        33.98 o
  -5   3   2        218.82        176.48        26.78 o
  -3   3   2       4506.12       5789.21       250.03 o
  -1   3   2        676.19       1170.02        63.80 o
   1   3   2        818.60        742.60        58.38 o
   3   3   2        555.36        654.18        40.27 o
   5   3   2       1977.46       1958.80       121.37 o
   7   3   2         51.07        129.23        32.91 o
   9   3   2        644.37        566.57        51.89 o
  11   3   2        630.19        649.30        63.11 o
  13   3   2          6.09        -70.86        79.14 o
  15   3   2       1030.09       1012.77       150.18 o
  17   3   2        121.56        200.64        99.24 o
  19   3   2        298.91        391.74       125.13 o
  21   3   2        589.47        620.66       158.98 o
  23   3   2         93.51        374.41       207.04 o
 -24   4   2         36.73       -243.79       302.04 o
 -22   4   2       1587.56       1722.63       265.57 o
 -20   4   2       1643.05       1817.80       200.47 o
 -18   4   2       2838.40       2876.74       237.10 o
 -16   4   2       7762.58       6818.29       409.99 o
 -14   4   2        288.42        294.46        76.59 o
 -12   4   2       4384.76       3992.81       187.72 o
 -10   4   2      20465.96      18808.47       941.66 o
  -8   4   2      40085.45      38855.11      1291.06 o
  -6   4   2       5242.23       4835.20        79.63 o
  -4   4   2      10304.17      10433.79       227.71 o
  -2   4   2      50561.55      51080.80      1323.83 o
   0   4   2      43362.57      46737.66       509.83 o
   2   4   2      46311.03      50642.11      1840.48 o
   4   4   2      34399.76      33340.11      1907.04 o
   6   4   2       2079.75       1628.53        96.07 o
   8   4   2       3960.76       3485.65       179.09 o
  10   4   2       4536.34       3860.39       148.59 o
  12   4   2      15324.52      14711.75       497.05 o
  14   4   2      10577.35      10591.09       607.77 o
  16   4   2        104.70        274.52       100.34 o
  18   4   2       2706.56       2989.57       193.95 o
  20   4   2       4414.30       4353.62       219.51 o
  22   4   2       1808.39       1867.60       216.11 o
  24   4   2       1271.21        955.37       266.75 o
 -23   5   2        272.12        566.62       206.89 o
 -21   5   2          3.69        209.36       191.87 o
 -19   5   2         23.78        145.27       136.14 o
 -17   5   2        230.13        164.55       128.76 o
 -15   5   2          0.23        147.48        94.18 o
 -13   5   2        366.16        423.84        70.72 o
 -11   5   2        777.87        850.79        97.08 o
  -9   5   2       7119.79       6446.96       294.27 o
  -7   5   2       3951.03       3660.78        88.88 o
  -5   5   2         82.26        126.03        36.36 o
  -3   5   2        235.10        400.30        32.86 o
  -1   5   2       4370.47       5563.40       165.15 o
   1   5   2       4030.99       3478.90       116.13 o
   3   5   2        108.18        161.73        34.46 o
   5   5   2      23430.19      26136.95       713.73 o
   7   5   2       4341.65       4618.73       193.75 o
   9   5   2        211.14        353.82        55.22 o
  11   5   2        273.79        165.74        69.28 o
  13   5   2         13.07         98.95        73.60 o
  15   5   2          1.84         -3.22        89.77 o
  17   5   2         32.35         47.65       155.09 o
  19   5   2          1.86         52.13       130.11 o
  21   5   2         99.69        617.83       237.86 o
  23   5   2          0.94        -32.85       271.98 o
 -22   6   2       1139.54       1541.13       219.88 o
 -20   6   2       3100.65       3066.95       246.74 o
 -18   6   2       3633.75       3838.50       192.84 o
 -16   6   2       5244.68       5188.06       617.14 o
 -14   6   2         55.63         46.62        78.94 o
 -12   6   2      23601.00      22307.65       586.67 o
 -10   6   2      34910.83      32260.90      2135.50 o
  -8   6   2      14339.53      13156.00       552.83 o
  -6   6   2      19713.15      20005.68       690.26 o
  -4   6   2       1709.02       1929.85        74.92 o
  -2   6   2      16285.39      16915.72       688.02 o
   0   6   2      26455.54      27917.58       602.38 o
   2   6   2      16985.69      18201.85       715.85 o
   4   6   2      20216.98      20828.12       798.75 o
   6   6   2       1673.92       1680.77        87.62 o
   8   6   2       5184.53       5257.44       271.94 o
  10   6   2      11687.79      11274.70       412.08 o
  12   6   2      16359.81      15811.27       581.14 o
  14   6   2      10429.12      11086.48       536.14 o
  16   6   2        618.99        451.61       128.02 o
  18   6   2       3755.14       3626.00       203.35 o
  20   6   2       3452.57       3759.88       472.33 o
  22   6   2       2759.25       2668.79       614.22 o
 -23   7   2         66.56        217.59       276.28 o
 -21   7   2        375.77        352.94       203.42 o
 -19   7   2        375.85        291.47       150.97 o
 -17   7   2         11.50        329.78       141.81 o
 -15   7   2        457.68        600.58       131.85 o
 -13   7   2       3075.58       2789.85       112.54 o
 -11   7   2         91.36        144.98        69.79 o
  -9   7   2       3618.23       3787.21       104.22 o
  -7   7   2       1524.18       1357.58        61.79 o
  -5   7   2       1582.60       1599.04       124.55 o
  -3   7   2        333.54        409.72        46.57 o
  -1   7   2        577.02        551.42        46.07 o
   1   7   2       2289.15       2453.43       114.80 o
   3   7   2       8553.43       9153.48       404.82 o
   5   7   2      12033.33      11133.90       401.65 o
   7   7   2       1469.49       1296.46        87.17 o
   9   7   2       1966.40       2033.17       107.75 o
  11   7   2       5612.40       5879.37       329.35 o
  13   7   2       1900.62       2314.14       171.40 o
  15   7   2       2047.29       1968.73       158.28 o
  17   7   2        976.41        873.74       172.04 o
  19   7   2        434.74        435.39       183.21 o
  21   7   2        275.85        206.38       235.43 o
  23   7   2        274.45        909.18       322.65 o
 -22   8   2        340.97        491.90       407.25 o
 -20   8   2       1077.06       1278.41       379.55 o
 -18   8   2       2042.64       2220.86       252.21 o
 -16   8   2       4154.99       4039.76       241.62 o
 -14   8   2      14521.77      14670.01       654.40 o
 -12   8   2       3331.31       2970.58       250.67 o
 -10   8   2       3686.84       3713.47       195.17 o
  -8   8   2       2442.36       2572.47       108.45 o
  -6   8   2       7757.26       7770.22       317.79 o
  -4   8   2      11311.19      11134.23       373.53 o
  -2   8   2        288.88        248.50        48.10 o
   0   8   2        106.71        139.04        48.60 o
   2   8   2        606.86        648.83        52.67 o
   4   8   2       3176.52       2675.27       139.65 o
   6   8   2      29918.74      28134.32       586.11 o
   8   8   2      23103.92      20262.92       826.00 o
  10   8   2      10021.95       9604.45       216.80 o
  12   8   2       2849.71       2644.76       175.74 o
  14   8   2       1672.43       1844.82       153.93 o
  16   8   2       7821.76       8116.17       584.49 o
  18   8   2       2030.99       2388.07       226.16 o
  20   8   2        410.62        940.92       249.91 o
  22   8   2        230.56        183.54       266.33 o
 -21   9   2        224.17        143.89       339.66 o
 -19   9   2          7.88        124.09       407.25 o
 -17   9   2          3.42        103.41       195.79 o
 -15   9   2          4.14        126.23       142.53 o
 -13   9   2        493.58        581.19       131.12 o
 -11   9   2       1436.67       1362.53       141.19 o
  -9   9   2       1394.35       1396.75       170.81 o
  -7   9   2        187.02        318.91       102.94 o
  -5   9   2          0.94         55.96        70.53 o
  -3   9   2        134.99        204.62        71.57 o
  -1   9   2         31.48        171.77        66.73 o
   1   9   2        170.89        158.58        67.23 o
   3   9   2       1989.50       1739.32       157.82 o
   5   9   2       2557.24       2812.36       143.19 o
   7   9   2       3599.45       3358.36       142.53 o
   9   9   2         23.20        -66.19        95.88 o
  11   9   2        177.72        392.27       125.72 o
  13   9   2          1.90        -54.89       127.66 o
  15   9   2        325.69        151.16       147.99 o
  17   9   2         91.23        178.46       246.18 o
  19   9   2        382.23         41.11       202.75 o
  21   9   2        345.62        954.05       344.67 o
 -20  10   2       1541.75       1635.31       371.02 o
 -18  10   2       1376.12       1016.15       550.14 o
 -16  10   2       3229.73       3537.79       365.29 o
 -14  10   2       2540.11       3215.35       220.88 o
 -12  10   2       1334.76       1147.00       136.31 o
 -10  10   2       1370.80       1385.99       117.85 o
  -8  10   2      14829.86      12901.46      1010.89 o
  -6  10   2      18811.84      17183.72       498.37 o
  -4  10   2      18398.77      17225.06       570.54 o
  -2  10   2       5111.69       5347.35       168.31 o
   0  10   2      17039.64      16672.78       410.11 o
   2  10   2       8369.05       7892.89       228.56 o
   4  10   2       3106.26       3205.83       259.66 o
   6  10   2       7106.99       7361.87       313.19 o
   8  10   2       5053.32       5467.67       283.21 o
  10  10   2       5273.29       4393.19       347.10 o
  12  10   2       1114.15       1540.14       206.72 o
  14  10   2       2845.14       3057.55       286.86 o
  16  10   2       3775.06       4218.37       635.91 o
  18  10   2       2669.67       2982.94       469.96 o
  20  10   2       1555.85       1506.80       360.11 o
 -19  11   2        311.42        180.02       339.48 o
 -17  11   2        225.67        374.80       395.72 o
 -15  11   2        597.11        358.86       169.86 o
 -13  11   2        152.84       -105.22       159.71 o
 -11  11   2        377.24        280.24       123.03 o
  -9  11   2        183.57        306.73       140.45 o
  -7  11   2       1829.33       2086.03       276.60 o
  -5  11   2        271.79         82.72        88.23 o
  -3  11   2       5537.77       4898.85       301.09 o
  -1  11   2       2691.21       2516.44       124.86 o
   1  11   2        563.19        574.73        88.84 o
   3  11   2        459.61        524.04       103.33 o
   5  11   2         40.58         54.87        86.22 o
   7  11   2        210.69        176.66       104.94 o
   9  11   2       1747.83       1702.02       162.22 o
  11  11   2        626.48        644.16       173.64 o
  13  11   2       1382.95       1217.42       165.15 o
  15  11   2       1254.53       1316.02       221.03 o
  17  11   2        431.47        139.71       262.65 o
  19  11   2          5.94        187.83       346.48 o
 -18  12   2        161.10        862.38       395.31 o
 -16  12   2         95.95        -38.69       207.05 o
 -14  12   2        270.23        197.48       208.62 o
 -12  12   2         17.40         17.88       177.52 o
 -10  12   2        359.60        408.24       132.86 o
  -8  12   2       1745.80       1701.15       204.67 o
  -6  12   2       1703.79       1694.10       197.97 o
  -4  12   2         53.31        109.30        92.63 o
  -2  12   2        717.63        536.54        93.70 o
   0  12   2       1428.14       1963.23       270.65 o
   2  12   2        456.92        565.36       103.72 o
   4  12   2       2323.63       2281.42       119.22 o
   6  12   2        335.18        215.28        98.58 o
   8  12   2        641.51        536.84       144.69 o
  10  12   2        997.26        987.24       194.17 o
  12  12   2        166.96        380.10       213.61 o
  14  12   2        225.00        443.91       219.58 o
  16  12   2        122.86        -36.52       210.22 o
  18  12   2          1.16       -299.78       485.08 o
 -17  13   2        303.82         60.12       510.61 o
 -15  13   2        167.30        260.75       268.00 o
 -13  13   2         36.77        148.07       227.31 o
 -11  13   2         31.30        -73.07       210.40 o
  -9  13   2        782.44        655.72       179.64 o
  -7  13   2       2757.78       2793.04       241.56 o
  -5  13   2        264.11         13.15       114.72 o
  -3  13   2       1833.31       1940.64       174.90 o
  -1  13   2       2627.21       2546.96       327.30 o
   1  13   2        167.92        160.31       105.72 o
   3  13   2         10.40        -57.06        93.21 o
   5  13   2        375.98        522.67       116.70 o
   7  13   2          9.56         73.90       132.29 o
   9  13   2        130.90        150.04       170.90 o
  11  13   2        300.80        606.38       205.19 o
  13  13   2        974.73       1530.88       284.82 o
  15  13   2        329.31        315.90       231.50 o
 -16  14   2       2107.74       1330.06       371.43 o
 -14  14   2       2410.42       2201.77       540.12 o
 -12  14   2       3016.95       3110.08       305.80 o
 -10  14   2       3615.60       4088.46       264.97 o
  -8  14   2       5000.14       4931.27       320.72 o
  -6  14   2      13131.25      12385.45       435.76 o
  -4  14   2       6837.39       6776.35       286.80 o
  -2  14   2      10359.09      10234.64       319.56 o
   0  14   2       7797.56       7546.35       207.83 o
   2  14   2       9411.20       9387.85       276.35 o
   4  14   2      14883.61      13490.32       543.88 o
   6  14   2       9621.85       9945.36       655.64 o
   8  14   2       5816.53       5861.03       276.41 o
  10  14   2       2583.41       3005.57       318.93 o
  12  14   2       2737.78       2290.17       225.17 o
  14  14   2       1325.25       1504.09       254.72 o
  16  14   2       1194.88       1675.95       597.08 o
 -13  15   2         42.88       -263.17       263.17 o
 -11  15   2         26.75         73.81       276.70 o
  -9  15   2          0.39         19.00       180.44 o
  -7  15   2        196.82        184.92       158.80 o
  -5  15   2         41.77          4.23       121.09 o
  -3  15   2        275.17        193.89       121.07 o
  -1  15   2        364.33        470.36       126.66 o
   1  15   2        163.62        211.63       134.07 o
   3  15   2         19.52         55.88       161.75 o
   5  15   2        245.91        470.80       156.97 o
   7  15   2         10.81        185.76       168.82 o
   9  15   2         21.31       -201.63       201.63 o
  11  15   2         54.45         79.93       214.24 o
  13  15   2         55.05       -256.43       256.43 o
 -12  16   2        161.42        493.31       521.32 o
 -10  16   2        251.78        198.42       256.82 o
  -8  16   2        668.00        711.34       195.11 o
  -6  16   2        111.86        -16.92       172.76 o
  -4  16   2        100.92        240.50       139.38 o
  -2  16   2        307.31        153.06       139.66 o
   0  16   2        141.86         48.08       136.97 o
   2  16   2        116.38        267.55       154.40 o
   4  16   2        318.25        269.95       174.30 o
   6  16   2        476.02        239.93       320.71 o
   8  16   2       1104.34       1348.43       204.29 o
  10  16   2        262.80        469.88       240.65 o
  12  16   2        266.07        678.62       450.49 o
  -9  17   2          8.19       -452.96       528.73 o
  -7  17   2          9.33        185.05       241.04 o
  -5  17   2         53.19        180.54       175.21 o
  -3  17   2        212.24        298.99       145.61 o
  -1  17   2         13.15       -148.16       148.16 o
   1  17   2         91.11        452.03       200.63 o
   3  17   2        285.79        498.26       178.78 o
   5  17   2          2.03       -288.50       288.50 o
   7  17   2          4.67        138.91       234.84 o
   9  17   2          9.57       -446.37       446.37 o
  -6  18   2       1197.66        514.73       479.31 o
  -4  18   2       1773.22       1837.57       216.90 o
  -2  18   2       1382.07       1796.99       187.10 o
   0  18   2        996.45        971.78       186.70 o
   2  18   2       1443.59       1351.10       211.80 o
   4  18   2       1863.43        945.72       237.53 o
 -25   1   3        322.30         66.71       357.43 o
 -23   1   3       1146.59       1144.13       185.98 o
 -21   1   3       3047.38       2944.96       265.47 o
 -19   1   3       6341.95       5993.61       252.81 o
 -17   1   3       1637.73       2044.75       235.69 o
 -15   1   3        587.21        455.25        95.58 o
 -13   1   3       3111.43       2983.16       134.43 o
 -11   1   3      18539.25      20832.01       645.51 o
  -9   1   3      81073.02      83930.25      1238.42 o
  -7   1   3     100805.03     105185.01      2732.93 o
  -5   1   3      28794.24      30080.53      1030.18 o
  -3   1   3      20861.41      22900.21       983.11 o
  -1   1   3      14686.04      16047.77       585.46 o
   1   1   3     204209.50     189951.25      5104.83 o
   3   1   3      23354.78      28377.14       489.37 o
   5   1   3        655.00       1073.40        43.83 o
   7   1   3       9555.09      11146.74       501.76 o
   9   1   3      10074.56       9905.44       521.73 o
  11   1   3      44400.46      40970.69      2119.00 o
  13   1   3      11717.97      10459.14       516.96 o
  15   1   3       7120.91       7425.69       860.31 o
  17   1   3       8460.78       7950.08       397.11 o
  19   1   3       3718.81       3030.15       256.04 o
  21   1   3       1967.49       1981.62       204.92 o
  23   1   3        352.75       1077.82       295.92 o
 -24   2   3         20.41        137.56       201.60 o
 -22   2   3         25.85        -23.68       176.67 o
 -20   2   3        740.49        628.05       141.37 o
 -18   2   3        174.99        243.03       116.26 o
 -16   2   3       2939.27       2609.40       208.34 o
 -14   2   3        239.47        370.86       117.92 o
 -12   2   3        122.69        105.25        61.15 o
 -10   2   3        284.03        404.43        72.03 o
  -8   2   3      27769.83      26628.18       664.15 o
  -6   2   3      15962.99      15015.55       602.75 o
  -4   2   3       1217.79       1823.93        99.48 o
  -2   2   3       6050.01       7855.24       444.93 o
   0   2   3        631.81        794.03        53.12 o
   2   2   3      35950.75      32214.64      1613.55 o
   4   2   3      11230.24      11028.39       364.27 o
   6   2   3       1940.84       1412.95        67.47 o
   8   2   3      15886.02      16268.57       607.81 o
  10   2   3       8683.66       9020.91       244.43 o
  12   2   3         68.41        108.36        60.14 o
  14   2   3       3266.49       3269.42       196.12 o
  16   2   3       1520.07       1443.38       104.34 o
  18   2   3        848.53        972.70       250.34 o
  20   2   3         18.03       -157.76       157.76 o
  22   2   3        549.48        519.05       200.00 o
  24   2   3        424.17        616.31       267.10 o
 -23   3   3          9.61        311.38       178.31 o
 -21   3   3        646.12        615.57       195.07 o
 -19   3   3       1816.13       1834.13       146.96 o
 -17   3   3       5067.78       5113.24       248.20 o
 -15   3   3       2733.27       2801.17       216.41 o
 -13   3   3       7018.47       6466.04       201.72 o
 -11   3   3      19926.91      18874.78      1066.27 o
  -9   3   3        477.62        755.20        55.68 o
  -7   3   3        122.27        141.78        33.42 o
  -5   3   3       5947.27       6355.42       210.74 o
  -3   3   3        109.12        320.45        42.93 o
  -1   3   3       1410.19       1656.80        71.28 o
   1   3   3      18136.86      16624.38       814.16 o
   3   3   3       4161.20       4651.29       219.43 o
   5   3   3      12194.43      14282.74       527.88 o
   7   3   3       6110.95       5263.58       303.98 o
   9   3   3      10002.91      10717.00       318.32 o
  11   3   3       2685.09       3141.05       160.07 o
  13   3   3       8133.63       8901.78       616.51 o
  15   3   3       4246.24       3986.21       201.84 o
  17   3   3          9.02        -92.07       104.04 o
  19   3   3       1518.43       1160.01       218.29 o
  21   3   3       1684.65       1944.50       209.44 o
  23   3   3        298.63       -246.92       246.92 o
 -24   4   3         79.43        328.10       240.55 o
 -22   4   3        190.05        335.00       185.16 o
 -20   4   3        153.37         85.74       144.00 o
 -18   4   3        486.38        364.40       116.00 o
 -16   4   3       1422.93       1494.49       121.07 o
 -14   4   3       1432.92       1515.01       215.46 o
 -12   4   3          9.49         44.02        63.86 o
 -10   4   3       2027.39       1755.15        69.52 o
  -8   4   3        195.75        135.51        39.14 o
  -6   4   3        666.55        796.96        63.81 o
  -4   4   3          0.42         90.42        38.85 o
  -2   4   3        260.55        330.53        29.12 o
   0   4   3       1754.65       1780.51       102.72 o
   2   4   3       4111.40       4208.36       206.18 o
   4   4   3       6060.30       5835.51       266.41 o
   6   4   3       2334.00       2084.67        80.27 o
   8   4   3      10676.22      12149.87       612.38 o
  10   4   3        254.24        382.45        59.17 o
  12   4   3       2935.15       2851.09       193.07 o
  14   4   3       1262.16       1413.83        98.73 o
  16   4   3          4.49         93.43       101.23 o
  18   4   3       1490.85       1522.21       157.67 o
  20   4   3        115.66        337.85       180.02 o
  22   4   3        587.65        602.85       195.23 o
  24   4   3        373.11        324.96       369.21 o
 -23   5   3        182.58        183.95       205.27 o
 -21   5   3       1692.66       1591.77       158.93 o
 -19   5   3       3193.16       3426.45       270.83 o
 -17   5   3       2948.69       3086.10       169.71 o
 -15   5   3       4170.22       4227.64       179.47 o
 -13   5   3       4091.59       3789.90       211.06 o
 -11   5   3      11683.85      10628.92       302.16 o
  -9   5   3      34496.15      30367.63       908.62 o
  -7   5   3      52616.96      50823.71       836.32 o
  -5   5   3      21642.53      20231.50       455.58 o
  -3   5   3      57826.37      57270.54      1755.42 o
  -1   5   3       8443.71       8314.77       230.38 o
   1   5   3     100348.48      94179.24      2526.55 o
   3   5   3      59033.45      56213.80      2207.82 o
   5   5   3      29340.62      29336.25       999.29 o
   7   5   3       4355.50       6031.81       304.08 o
   9   5   3       4983.10       5845.21       454.12 o
  11   5   3       9848.85      10502.88       629.21 o
  13   5   3      10372.71       9965.42       348.72 o
  15   5   3      10624.63      10802.75       674.99 o
  17   5   3       1351.53       1463.73       172.81 o
  19   5   3       3842.79       4096.15       430.70 o
  21   5   3       4805.62       4991.74       535.88 o
  23   5   3       3172.64       4044.18       247.50 o
 -22   6   3        648.57        746.45       212.98 o
 -20   6   3        347.79        172.53       158.12 o
 -18   6   3          5.98          0.08       133.63 o
 -16   6   3          1.92        -33.11       119.73 o
 -14   6   3        188.52        331.83        93.05 o
 -12   6   3          2.91        -41.58        71.26 o
 -10   6   3        115.92        152.25        60.73 o
  -8   6   3          2.67        -15.84        56.46 o
  -6   6   3        971.82       1296.66        67.59 o
  -4   6   3          5.38        -31.85        39.01 o
  -2   6   3       7516.49       7703.27       315.15 o
   0   6   3        172.71        210.09        36.03 o
   2   6   3        912.80       1184.94        75.72 o
   4   6   3       5082.37       5419.13       267.93 o
   6   6   3        233.05        341.58        50.04 o
   8   6   3        822.36        939.42        84.58 o
  10   6   3        228.37        347.91        76.63 o
  12   6   3       2277.62       2112.64       197.90 o
  14   6   3       2386.35       2209.53       185.87 o
  16   6   3        710.77        882.89       168.17 o
  18   6   3        680.88       1051.23       172.88 o
  20   6   3        258.25        313.61       197.64 o
  22   6   3        127.02        154.56       220.53 o
 -23   7   3        117.23        607.65       300.68 o
 -21   7   3         98.09        111.92       184.87 o
 -19   7   3         80.68        351.58       212.47 o
 -17   7   3         45.32        143.43       127.71 o
 -15   7   3         57.31        248.38       205.60 o
 -13   7   3        342.39        346.55        79.91 o
 -11   7   3        512.72        566.00        73.12 o
  -9   7   3       4113.18       4132.51       197.83 o
  -7   7   3       1390.88       1575.45        70.13 o
  -5   7   3         67.06        299.60        43.62 o
  -3   7   3       4994.14       5299.15       156.19 o
  -1   7   3       6099.09       6685.83       237.12 o
   1   7   3       3157.85       2752.46        66.42 o
   3   7   3       6709.90       8202.20       243.57 o
   5   7   3         12.47        108.27        50.16 o
   7   7   3      12981.24      15813.11       490.90 o
   9   7   3        320.79        280.08        73.29 o
  11   7   3       1522.33       1569.03       130.28 o
  13   7   3       1257.33       1233.68       128.60 o
  15   7   3        464.65        577.38       142.61 o
  17   7   3        940.80       1116.07       175.10 o
  19   7   3         23.13        249.50       177.26 o
  21   7   3        497.76        393.07       192.87 o
  23   7   3        129.25       -228.69       319.41 o
 -22   8   3        183.00        -93.48       374.12 o
 -20   8   3        258.95         92.20       198.10 o
 -18   8   3        450.55        691.51       276.61 o
 -16   8   3        392.85        223.98       135.81 o
 -14   8   3        624.82        586.28       100.66 o
 -12   8   3        966.84       1195.07       125.16 o
 -10   8   3        178.57        199.93        73.50 o
  -8   8   3        140.57        195.51        65.30 o
  -6   8   3         82.07        -39.97        51.48 o
  -4   8   3        231.57        155.22        48.45 o
  -2   8   3        809.22        761.63        87.02 o
   0   8   3         78.75        -48.99        48.99 o
   2   8   3         35.59         44.46        50.06 o
   4   8   3        951.59       1051.80        68.28 o
   6   8   3         35.47         69.57        63.87 o
   8   8   3         32.82        -39.80        71.20 o
  10   8   3         67.61        -93.93       104.17 o
  12   8   3       1352.22       1400.44       222.16 o
  14   8   3       1085.14       1370.94       205.56 o
  16   8   3        218.13        368.89       166.23 o
  18   8   3       1697.56       2174.71       288.62 o
  20   8   3        204.64       -103.37       218.66 o
  22   8   3        340.04        272.85       375.55 o
 -21   9   3       1163.40       1036.26       369.06 o
 -19   9   3       1847.85       2028.15       275.74 o
 -17   9   3       2506.07       2609.12       237.15 o
 -15   9   3       2810.41       2776.05       184.68 o
 -13   9   3       2680.60       2247.03       236.79 o
 -11   9   3       5090.85       5243.31       214.49 o
  -9   9   3      23895.70      21956.54       436.77 o
  -7   9   3      16583.43      15018.91       494.83 o
  -5   9   3      19312.33      19110.29       498.63 o
  -3   9   3      31694.88      31496.37       846.87 o
  -1   9   3      23502.40      23040.07       424.84 o
   1   9   3      22957.05      20135.69       593.29 o
   3   9   3      26439.43      29229.38       680.31 o
   5   9   3      18997.99      18205.88       400.35 o
   7   9   3      21134.29      21173.49       814.63 o
   9   9   3       8944.95       9475.47       577.02 o
  11   9   3       6463.16       6046.22       357.63 o
  13   9   3       2177.66       2011.25       147.02 o
  15   9   3       1368.13       1237.19       169.47 o
  17   9   3       5014.66       4834.87       255.05 o
  19   9   3       2498.63       2462.34       208.99 o
  21   9   3        500.12        387.76       263.49 o
 -20  10   3         11.60        569.35       386.09 o
 -18  10   3        428.02        750.97       303.43 o
 -16  10   3         20.83        206.64       179.15 o
 -14  10   3         80.62        -73.92       190.49 o
 -12  10   3        119.65          6.98       133.51 o
 -10  10   3       3997.50       4034.27       189.10 o
  -8  10   3       4634.49       5013.17       307.58 o
  -6  10   3         69.94        164.67        75.93 o
  -4  10   3        356.49        561.71        93.18 o
  -2  10   3        415.61        327.11        68.69 o
   0  10   3        542.40        631.09        71.69 o
   2  10   3         22.66         85.79        73.24 o
   4  10   3        396.78        459.18       128.66 o
   6  10   3        561.68        453.43        87.68 o
   8  10   3        333.25        344.84       109.95 o
  10  10   3        106.31        130.57       253.92 o
  12  10   3         84.86        134.88       143.68 o
  14  10   3          1.33        182.09       181.52 o
  16  10   3        209.14         85.70       219.94 o
  18  10   3          1.40       -166.44       251.49 o
  20  10   3        189.58        377.85       397.66 o
 -19  11   3       1367.17       1624.40       746.97 o
 -17  11   3        869.86        737.10       312.31 o
 -15  11   3        954.30       1424.18       261.04 o
 -13  11   3        636.79        776.57       180.58 o
 -11  11   3       2825.79       2968.00       190.65 o
  -9  11   3      11385.54       9935.41       784.03 o
  -7  11   3       3046.15       2927.90       157.80 o
  -5  11   3         86.78         31.02        87.24 o
  -3  11   3         54.22        163.02       115.84 o
  -1  11   3        438.47        301.17        81.58 o
   1  11   3       8376.55       8568.59       192.44 o
   3  11   3         28.08         -6.70        88.84 o
   5  11   3        831.71        832.74        93.84 o
   7  11   3        406.78        534.36       169.97 o
   9  11   3       3556.28       4419.64       249.15 o
  11  11   3       8401.44       7816.75       391.12 o
  13  11   3       1255.34       2036.75       327.85 o
  15  11   3       1157.81       1450.87       198.63 o
  17  11   3       2112.24       3004.04       981.38 o
  19  11   3        890.50        747.35       385.45 o
 -18  12   3        348.62        870.51       641.56 o
 -16  12   3        330.66         81.20       233.93 o
 -14  12   3         93.30         11.84       178.37 o
 -12  12   3         60.79         74.37       159.40 o
 -10  12   3          9.96         -3.91       147.37 o
  -8  12   3          1.32        185.83       139.05 o
  -6  12   3       1447.64       1504.91       136.01 o
  -4  12   3       4964.92       4214.13       163.90 o
  -2  12   3         42.99        -66.67        93.24 o
   0  12   3        693.85        870.11       123.81 o
   2  12   3        643.17        506.65        96.73 o
   4  12   3        897.58        981.01       205.66 o
   6  12   3       2822.66       2632.25       193.47 o
   8  12   3        507.05        653.68       226.45 o
  10  12   3        949.30        890.91       175.49 o
  12  12   3       1339.86       1431.04       211.97 o
  14  12   3        352.13        397.21       200.75 o
  16  12   3         24.05        189.92       251.08 o
  18  12   3         30.30        520.38       366.31 o
 -17  13   3       1450.59       2208.80       545.20 o
 -15  13   3       1982.32       2640.35       419.87 o
 -13  13   3       2418.62       2847.82       274.83 o
 -11  13   3       1645.53       1914.48       199.83 o
  -9  13   3       1196.36       1036.75       161.36 o
  -7  13   3        406.39        450.96       169.61 o
  -5  13   3        672.51        735.91       113.71 o
  -3  13   3       6513.75       5982.76       298.33 o
  -1  13   3       5934.07       5270.12       175.56 o
   1  13   3         51.83        115.29       124.92 o
   3  13   3      10262.08       9593.35       373.65 o
   5  13   3       9311.67       8520.67       482.20 o
   7  13   3       3505.85       3268.72       300.39 o
   9  13   3       3856.30       3808.95       300.63 o
  11  13   3       1787.27       2150.20       213.15 o
  13  13   3       1414.61       1372.56       234.27 o
  15  13   3       1074.87       1865.67       269.83 o
  17  13   3        837.79        843.33       560.85 o
 -16  14   3         60.12        671.20       525.43 o
 -14  14   3         38.74       -249.26       249.26 o
 -12  14   3        152.66        -86.38       255.24 o
 -10  14   3        798.10        783.41       207.37 o
  -8  14   3         33.50        115.79       184.22 o
  -6  14   3        467.06        602.87       156.10 o
  -4  14   3        840.74        818.42       112.66 o
  -2  14   3        346.81        466.27       132.53 o
   0  14   3       1530.58       1265.22       164.36 o
   2  14   3         53.28         74.27       120.30 o
   4  14   3        326.08        315.99       130.23 o
   6  14   3         24.27        -24.55       146.43 o
   8  14   3        342.80        328.30       241.43 o
  10  14   3        894.64       1031.49       207.83 o
  12  14   3        189.65          5.52       238.34 o
  14  14   3        826.01        661.21       249.57 o
  16  14   3        184.44        555.21       394.52 o
 -13  15   3       1459.73       1733.32       383.70 o
 -11  15   3       5134.37       4195.39       263.09 o
  -9  15   3       3993.72       3602.05       316.55 o
  -7  15   3       4507.62       5034.13       432.10 o
  -5  15   3       3685.61       3302.97       212.83 o
  -3  15   3       3817.28       3597.82       206.19 o
  -1  15   3       5066.52       4624.35       195.43 o
   1  15   3       2873.63       3121.05       237.72 o
   3  15   3       3128.10       3032.46       232.17 o
   5  15   3       3775.61       3837.47       287.06 o
   7  15   3       3836.12       4182.40       439.47 o
   9  15   3       3516.82       3465.96       255.99 o
  11  15   3        922.89       1100.16       244.39 o
  13  15   3       2077.56       2604.86       343.87 o
 -12  16   3         39.77       -564.14       564.14 o
 -10  16   3        123.85        256.23       256.66 o
  -8  16   3         82.93         74.89       233.69 o
  -6  16   3        245.73        627.52       203.01 o
  -4  16   3         31.42         -1.24       152.80 o
  -2  16   3         43.38       -145.21       145.21 o
   0  16   3         92.94         53.88       154.74 o
   2  16   3          1.11         13.21       148.79 o
   4  16   3        271.39        453.56       169.71 o
   6  16   3        170.29        228.26       205.11 o
   8  16   3        923.20       1051.63       487.12 o
  10  16   3        514.89         91.52       230.08 o
  12  16   3        114.69        595.44       449.67 o
  -9  17   3        148.37        285.78       533.67 o
  -7  17   3        127.99        115.77       237.42 o
  -5  17   3        741.45        675.82       217.57 o
  -3  17   3         45.31         72.62       161.71 o
  -1  17   3        188.46        100.19       154.98 o
   1  17   3         35.44        268.08       169.04 o
   3  17   3        236.72        189.78       178.51 o
   5  17   3         16.18        193.60       224.68 o
   7  17   3        993.91       1036.70       300.51 o
   9  17   3        549.37        222.36       402.72 o
  -4  18   3         31.78        182.14       257.94 o
  -2  18   3        173.70        -40.99       213.97 o
   0  18   3         12.55        250.47       172.62 o
   2  18   3         66.35        317.22       188.04 o
   4  18   3        220.79        112.15       236.87 o
 -24   0   4       1635.36       1739.43       295.66 o
 -22   0   4       1542.43       2039.98       605.73 o
 -20   0   4       2357.81       2122.88       228.72 o
 -18   0   4       1535.80       1323.91       195.58 o
 -16   0   4       7088.36       7015.28       476.32 o
 -14   0   4       1663.68       1789.19       172.86 o
 -12   0   4      12315.27      11735.55       281.55 o
 -10   0   4      74842.39      76537.40      2570.35 o
  -8   0   4     277352.72     269721.16      6779.23 o
  -6   0   4      13150.44      12303.95       538.37 o
  -4   0   4      37756.41      38289.17      1112.51 o
  -2   0   4     246984.58     216165.27      6212.33 o
   0   0   4        287.94        483.02        98.78 o
   2   0   4     254660.48     227218.52      8606.28 o
   4   0   4       2204.40       2348.49       205.77 o
   6   0   4       4700.16       5201.58       175.81 o
   8   0   4       1018.47        736.85        99.73 o
  10   0   4      47056.75      51668.86      1502.48 o
  12   0   4      31215.21      31405.37      1944.75 o
  14   0   4      17770.97      16581.89      1349.75 o
  16   0   4       7830.66       5705.00       966.46 o
  18   0   4       3544.58       3443.55       871.14 o
  20   0   4        838.22       1631.48       337.24 o
  22   0   4       2722.19       2690.91       332.21 o
  24   0   4       1696.02       3276.93       968.51 o
 -23   1   4        146.83         62.10       183.78 o
 -21   1   4        437.26        741.41       151.75 o
 -19   1   4       1371.44       1309.08       189.48 o
 -17   1   4          3.36        -12.79       119.20 o
 -15   1   4        184.61        340.72        93.48 o
 -13   1   4        925.76        858.03       114.16 o
 -11   1   4         25.46         61.45        56.00 o
  -9   1   4         44.00        175.41        56.61 o
  -7   1   4       6991.43       6767.23       377.81 o
  -5   1   4      15858.33      13560.24       418.64 o
  -3   1   4      14397.60      17154.80       468.84 o
  -1   1   4       2121.84       2349.74       115.99 o
   1   1   4        421.19        538.43        48.34 o
   3   1   4      44194.12      43980.83      2187.34 o
   5   1   4      13033.39      16200.21       420.54 o
   7   1   4          1.72        158.56        48.72 o
   9   1   4       6236.48       6976.81       374.59 o
  11   1   4       5622.91       5925.01       348.02 o
  13   1   4       4431.51       4516.98       161.14 o
  15   1   4       1181.41       1269.66       159.37 o
  17   1   4        375.63        351.83       110.42 o
  19   1   4       1296.38       1579.28       240.53 o
  21   1   4        458.67        716.91       212.92 o
  23   1   4       1195.18       1416.44       268.34 o
 -24   2   4         48.64        232.36       214.09 o
 -22   2   4         63.91        137.75       163.94 o
 -20   2   4         29.77         -0.80       192.21 o
 -18   2   4        259.32        263.03       114.38 o
 -16   2   4        462.24        443.09       115.14 o
 -14   2   4        196.52        156.92        85.09 o
 -12   2   4        416.20        386.79        67.20 o
 -10   2   4      10596.59      10344.00       285.51 o
  -8   2   4      21601.13      24351.69       589.99 o
  -6   2   4         50.67         55.58        33.57 o
  -4   2   4      17352.61      19468.54       595.95 o
  -2   2   4      44196.80      60242.72      3447.68 o
   0   2   4      10178.29      12235.41       294.11 o
   2   2   4     122440.56     112293.81      6620.28 o
   4   2   4       6893.71       9299.87       585.90 o
   6   2   4       5302.64       6852.93       287.26 o
   8   2   4          8.50        160.53        42.64 o
  10   2   4       5182.07       5529.06       258.28 o
  12   2   4      11309.42      11749.01       582.19 o
  14   2   4       4752.89       4607.75       331.86 o
  16   2   4         40.40         -7.81       101.53 o
  18   2   4         24.51         49.51       155.43 o
  20   2   4         89.99         -8.74       158.39 o
  22   2   4          3.91        172.53       247.29 o
  24   2   4          3.64        269.34       296.04 o
 -23   3   4          5.54         98.78       172.69 o
 -21   3   4        263.76        174.92       167.88 o
 -19   3   4       1811.79       1809.74       153.33 o
 -17   3   4         52.13        300.73       117.58 o
 -15   3   4         50.94        137.92       135.10 o
 -13   3   4          2.89         79.77        67.39 o
 -11   3   4       3392.63       3044.37       172.32 o
  -9   3   4       9970.75       9834.86       460.61 o
  -7   3   4       2227.58       2101.08        87.31 o
  -5   3   4          2.37         78.75        31.28 o
  -3   3   4        815.13        773.78        55.33 o
  -1   3   4         34.42         63.65        23.56 o
   1   3   4       1681.93       1871.14        84.04 o
   3   3   4       2480.33       2394.27       107.43 o
   5   3   4        437.41        489.20        32.95 o
   7   3   4       2330.59       2642.79       120.85 o
   9   3   4        213.05        212.33        45.94 o
  11   3   4       2338.50       2430.38       228.01 o
  13   3   4        430.10        293.20       115.53 o
  15   3   4       2384.55       2850.28       160.21 o
  17   3   4        829.60        818.44       141.44 o
  19   3   4       1088.47        865.38       165.42 o
  21   3   4        190.77        179.78       188.04 o
  23   3   4        831.12       1046.87       259.47 o
 -24   4   4        493.56        365.66       354.13 o
 -22   4   4       1017.09        858.66       291.00 o
 -20   4   4       1943.12       2005.38       205.07 o
 -18   4   4       2837.07       2950.57       267.49 o
 -16   4   4       4181.90       3686.06       289.26 o
 -14   4   4       2898.40       2876.27       265.97 o
 -12   4   4      16107.09      16557.21       505.05 o
 -10   4   4      13801.03      11488.74       598.13 o
  -8   4   4       3762.86       3522.38       148.36 o
  -6   4   4       6582.75       6001.01       233.93 o
  -4   4   4      11398.84      11610.81       404.14 o
  -2   4   4      40561.46      37221.83       505.44 o
   0   4   4      32651.36      30638.45       808.06 o
   2   4   4      10521.29      11275.01       428.94 o
   4   4   4      19046.63      17716.95       897.88 o
   6   4   4      13781.98      14644.73       559.52 o
   8   4   4       8093.71       7205.09       285.93 o
  10   4   4       7476.06       8356.68       295.34 o
  12   4   4       6902.31       7652.22       337.54 o
  14   4   4       3739.40       3608.14       226.46 o
  16   4   4       4946.54       4554.01       391.49 o
  18   4   4       4750.88       4237.62       481.83 o
  20   4   4       2048.21       2106.26       261.36 o
  22   4   4       1379.77       1986.95       203.03 o
  24   4   4       1315.08       1783.60       298.37 o
 -23   5   4        162.92        344.15       187.50 o
 -21   5   4         29.51        -90.16       189.74 o
 -19   5   4         45.52        117.70       134.89 o
 -17   5   4         16.10        127.33       121.05 o
 -15   5   4       1336.84       1299.49       113.07 o
 -13   5   4        687.96        378.48        75.61 o
 -11   5   4         15.59         14.23        62.97 o
  -9   5   4        872.43        873.26        52.41 o
  -7   5   4        429.89        400.10        46.85 o
  -5   5   4        606.17        614.78        49.92 o
  -3   5   4        198.26        283.74        42.76 o
  -1   5   4        348.15        417.22        44.87 o
   1   5   4      20049.72      22355.62       867.69 o
   3   5   4       4425.02       4746.56       175.30 o
   5   5   4       1072.96       1396.61       131.70 o
   7   5   4        755.48        645.16        65.06 o
   9   5   4       7839.29       7624.10       391.47 o
  11   5   4         79.66         53.55        65.40 o
  13   5   4          4.58         36.75        82.14 o
  15   5   4         50.85         45.26       132.36 o
  17   5   4        578.47        490.11       146.86 o
  19   5   4         19.23        -71.22       166.04 o
  21   5   4         27.03        222.97       186.25 o
  23   5   4         74.32        -44.43       218.65 o
 -22   6   4        630.45        801.28       226.47 o
 -20   6   4       3834.31       3663.20       203.66 o
 -18   6   4       5921.36       5319.17       242.48 o
 -16   6   4       4726.19       4648.82       273.82 o
 -14   6   4       1181.52       1055.49       102.14 o
 -12   6   4      28629.03      27613.56       414.58 o
 -10   6   4       7003.64       6440.94       151.31 o
  -8   6   4      38497.43      33409.30      1065.83 o
  -6   6   4      31868.01      31133.79       719.07 o
  -4   6   4       4020.22       6105.95       111.75 o
  -2   6   4      37490.17      42323.68      1382.23 o
   0   6   4      40357.70      43531.71      1329.10 o
   2   6   4       4650.58       4352.55       153.19 o
   4   6   4         64.09        372.80        46.17 o
   6   6   4       8479.52       8830.74       232.91 o
   8   6   4       8790.24       8695.51       405.02 o
  10   6   4      18694.15      16412.66       553.55 o
  12   6   4      21819.95      22018.53       825.87 o
  14   6   4      15213.97      16242.54       547.31 o
  16   6   4       3100.88       3075.21       252.18 o
  18   6   4       2260.40       2177.40       196.89 o
  20   6   4       2209.77       2557.74       213.52 o
  22   6   4       1411.96       1485.98       217.84 o
 -23   7   4          4.94        231.82       300.82 o
 -21   7   4        434.21        431.65       188.70 o
 -19   7   4        244.19         86.80       153.39 o
 -17   7   4         55.78       -125.45       126.86 o
 -15   7   4        872.30        986.57       104.55 o
 -13   7   4         21.30        -37.78        98.29 o
 -11   7   4       4065.17       4300.98       168.43 o
  -9   7   4       2664.21       2257.74        84.68 o
  -7   7   4       1230.75       1185.04        63.96 o
  -5   7   4        894.25       1116.21        56.57 o
  -3   7   4        324.87        521.42        46.31 o
  -1   7   4        303.75        411.13        43.52 o
   1   7   4          5.93         78.55        38.21 o
   3   7   4       1193.66       1037.65        70.74 o
   5   7   4      12619.77      12544.54       489.37 o
   7   7   4      14970.69      17051.23       829.01 o
   9   7   4      12173.58      10861.86       515.71 o
  11   7   4       3320.15       4051.10       266.47 o
  13   7   4        459.04        372.55       107.37 o
  15   7   4       2411.87       2248.01       190.62 o
  17   7   4        251.72        382.89       143.31 o
  19   7   4        156.37        -57.79       166.37 o
  21   7   4         50.59        -40.32       190.82 o
  23   7   4        449.73        354.30       337.71 o
 -22   8   4       1003.39       1143.67       266.13 o
 -20   8   4       1294.27       1190.52       193.37 o
 -18   8   4       1510.40       1574.77       296.27 o
 -16   8   4       2213.84       2248.70       249.16 o
 -14   8   4       7483.55       6495.43       270.89 o
 -12   8   4       5115.04       5117.91       260.35 o
 -10   8   4       2836.23       3053.03       122.04 o
  -8   8   4       4548.03       4279.80       179.92 o
  -6   8   4       2550.80       2905.33       107.53 o
  -4   8   4       5971.68       6355.54       248.53 o
  -2   8   4       4197.15       3398.58       142.67 o
   0   8   4       2442.56       2188.92        87.60 o
   2   8   4      11804.05      11226.61       420.53 o
   4   8   4      15544.15      17136.14       869.24 o
   6   8   4       7677.62       7920.86       227.58 o
   8   8   4       7778.38       8150.54       269.42 o
  10   8   4      15334.06      14465.37       504.32 o
  12   8   4       5239.98       5467.50       276.95 o
  14   8   4       2091.95       3232.45       434.60 o
  16   8   4       2857.64       2784.44       239.76 o
  18   8   4        815.93       1139.49       199.47 o
  20   8   4        303.81        187.36       225.23 o
  22   8   4        146.79         52.07       320.18 o
 -21   9   4         41.03        -47.77       557.55 o
 -19   9   4        223.68        406.28       211.07 o
 -17   9   4         18.64        132.80       320.63 o
 -15   9   4        296.84        410.15       146.62 o
 -13   9   4         24.69        307.14       150.05 o
 -11   9   4        536.89        433.86       120.74 o
  -9   9   4          7.25         27.36       127.67 o
  -7   9   4         60.43        -15.29        78.87 o
  -5   9   4        421.81        409.30        82.56 o
  -3   9   4        798.21        835.54        79.93 o
  -1   9   4       2421.98       3033.77       177.49 o
   1   9   4       4924.51       4820.03       231.54 o
   3   9   4         49.56        103.82        70.75 o
   5   9   4        922.99        968.29        95.42 o
   7   9   4        793.44        874.30        83.33 o
   9   9   4          7.18        -11.94       110.40 o
  11   9   4          2.86        213.72       118.36 o
  13   9   4         75.98        -25.55       123.96 o
  15   9   4       4213.07       3588.47       320.55 o
  17   9   4         57.41        131.44       169.39 o
  19   9   4        138.54        619.18       224.81 o
  21   9   4          1.45        -26.96       227.92 o
 -20  10   4       1011.55       1700.66       574.85 o
 -18  10   4        734.10        740.39       294.08 o
 -16  10   4       1594.02       1753.73       187.29 o
 -14  10   4       3053.12       3438.48       246.39 o
 -12  10   4       9240.62       8529.21       270.29 o
 -10  10   4       9188.97       7800.36       470.38 o
  -8  10   4       9175.03       8184.58       267.58 o
  -6  10   4       8985.16       7637.45       288.88 o
  -4  10   4       7067.83       6445.67       361.92 o
  -2  10   4       4988.35       4897.18       217.22 o
   0  10   4       9161.70       8503.86       278.07 o
   2  10   4      24502.64      24336.47       909.43 o
   4  10   4        926.07       1056.11       117.25 o
   6  10   4       4284.93       4400.30       160.05 o
   8  10   4       6151.17       6091.08       243.97 o
  10  10   4       3634.96       4444.02       385.72 o
  12  10   4       4259.33       4225.71       250.66 o
  14  10   4       5069.94       5328.24       493.97 o
  16  10   4       2897.25       3457.48       677.23 o
  18  10   4       2336.92       2728.59       344.14 o
  20  10   4       1309.73       1055.78       332.13 o
 -19  11   4          5.30         60.12       546.02 o
 -17  11   4          4.39        199.88       218.55 o
 -15  11   4         28.00        205.77       186.45 o
 -13  11   4          5.99         21.01       170.66 o
 -11  11   4        322.63        205.19       133.55 o
  -9  11   4        700.69        619.67       138.67 o
  -7  11   4       3964.48       3777.78       183.23 o
  -5  11   4        847.66        890.60       131.90 o
  -3  11   4         29.30        -40.37        89.82 o
  -1  11   4       2467.22       2248.82       116.48 o
   1  11   4         78.06         28.50        83.02 o
   3  11   4       1680.88       1764.76       121.34 o
   5  11   4        243.08        438.22       107.77 o
   7  11   4       1326.39       1087.33       173.05 o
   9  11   4       2174.08       2177.65       291.59 o
  11  11   4        499.71        490.14       164.72 o
  13  11   4       1230.63       1677.07       250.19 o
  15  11   4         92.97        421.90       221.82 o
  17  11   4         91.66        307.00       312.89 o
  19  11   4          4.64        342.69       394.18 o
 -18  12   4         65.89       -170.48       681.09 o
 -16  12   4         12.11        102.28       210.18 o
 -14  12   4        346.96        369.94       231.28 o
 -12  12   4          7.36       -130.41       167.34 o
 -10  12   4         22.04         92.80       141.34 o
  -8  12   4       3350.33       3568.25       217.37 o
  -6  12   4        153.61        131.05       119.58 o
  -4  12   4         66.22        -83.56       117.07 o
  -2  12   4        713.98       1122.15       189.86 o
   0  12   4        734.71        553.67       103.13 o
   2  12   4       6601.19       5886.49       367.94 o
   4  12   4        499.97        476.91       105.59 o
   6  12   4         45.85        252.61       126.26 o
   8  12   4        316.84         50.39       159.41 o
  10  12   4         99.56         38.69       171.00 o
  12  12   4        190.34        105.32       186.95 o
  14  12   4         28.22        257.16       235.24 o
  16  12   4        196.53        666.38       235.27 o
  18  12   4         84.41         89.95       407.73 o
 -17  13   4          8.96         -6.59       499.90 o
 -15  13   4         22.15          2.44       220.56 o
 -13  13   4        348.09        342.86       185.78 o
 -11  13   4         55.41         77.73       171.75 o
  -9  13   4          1.87        -99.76       201.25 o
  -7  13   4         20.66        -72.77       152.58 o
  -5  13   4        158.89         86.62       105.51 o
  -3  13   4        183.14        155.83       108.66 o
  -1  13   4       1421.88       1418.96       114.53 o
   1  13   4          0.58        -16.96       107.13 o
   3  13   4         15.70        109.80       119.35 o
   5  13   4        522.45        676.68       128.45 o
   7  13   4         15.88        -99.62       161.99 o
   9  13   4        298.92        147.64       186.51 o
  11  13   4        807.06        959.27       206.92 o
  13  13   4        350.12        612.90       257.06 o
  15  13   4        194.78        292.56       250.57 o
  17  13   4         47.73       1702.31       564.96 o
 -16  14   4       1182.63        985.81       450.49 o
 -14  14   4       3152.27       2845.09       248.77 o
 -12  14   4       4752.84       4325.15       589.84 o
 -10  14   4       3779.41       3127.20       451.35 o
  -8  14   4       1861.36       1687.38       204.43 o
  -6  14   4       6853.15       6115.54       228.25 o
  -4  14   4      15253.34      13981.83       647.98 o
  -2  14   4      14485.97      14083.41       353.69 o
   0  14   4      10594.73       9887.26       375.25 o
   2  14   4       4161.77       3820.08       228.99 o
   4  14   4       8220.77       8183.13       351.48 o
   6  14   4       7968.82       8250.95       505.70 o
   8  14   4       5842.93       5552.35       279.23 o
  10  14   4       1497.10       2036.11       294.33 o
  12  14   4        947.04        816.52       229.61 o
  14  14   4       2372.53       2560.76       276.29 o
  16  14   4       2176.67       2621.28       423.07 o
 -13  15   4         13.74        190.14       278.12 o
 -11  15   4          0.37        167.45       207.93 o
  -9  15   4         98.71          7.53       171.64 o
  -7  15   4        212.85        425.02       208.14 o
  -5  15   4        319.56        195.77       150.11 o
  -3  15   4        109.63         90.21       123.85 o
  -1  15   4         23.66         51.01       125.83 o
   1  15   4         60.29        310.16       193.42 o
   3  15   4         28.62         82.04       161.45 o
   5  15   4         77.40        176.70       150.27 o
   7  15   4         29.55        165.32       259.85 o
   9  15   4        115.92        415.90       205.25 o
  11  15   4          0.81        589.69       320.83 o
  13  15   4        174.43       1177.31       286.27 o
 -12  16   4        523.31        -64.24       680.26 o
 -10  16   4        451.75        369.45       303.83 o
  -8  16   4         34.37        111.52       197.76 o
  -6  16   4          6.71        297.60       189.62 o
  -4  16   4         43.54        181.96       160.41 o
  -2  16   4        405.61        419.99       141.61 o
   0  16   4        247.80        241.85       145.65 o
   2  16   4        471.50        425.73       165.71 o
   4  16   4       1082.80       1001.16       198.78 o
   6  16   4        685.32        713.94       206.19 o
   8  16   4        158.77         93.29       225.10 o
  10  16   4        734.38       1324.50       268.68 o
  12  16   4        375.94        925.69       434.84 o
  -9  17   4        113.51        900.22       383.60 o
  -7  17   4         39.32        171.27       225.56 o
  -5  17   4          1.41        334.86       202.34 o
  -3  17   4        199.30        -30.96       182.22 o
  -1  17   4        129.18       -121.23       182.38 o
   1  17   4         25.62        175.45       173.41 o
   3  17   4          3.41       -259.04       259.04 o
   5  17   4        172.28         75.58       233.19 o
   7  17   4        292.94        241.74       246.95 o
   9  17   4          6.02        371.43       396.96 o
  -4  18   4       2127.20       1646.35       346.48 o
  -2  18   4        761.81        731.20       250.12 o
   0  18   4       2288.57       1675.88       237.00 o
   2  18   4       1649.20       1952.11       641.49 o
   4  18   4       2048.05       1604.30       383.78 o
 -23   1   5        590.98        627.05       188.76 o
 -21   1   5        733.94        790.34       168.75 o
 -19   1   5       3835.16       3742.10       433.33 o
 -17   1   5       1564.17       2072.64       229.58 o
 -15   1   5      11622.88      11627.74       769.69 o
 -13   1   5      20419.34      21368.89       677.73 o
 -11   1   5      23021.26      26566.14       493.53 o
  -9   1   5       9967.36       9431.46       294.74 o
  -7   1   5      60891.55      66609.63       524.75 o
  -5   1   5       8119.20       8978.37       403.68 o
  -3   1   5       2512.21       3501.47       165.11 o
  -1   1   5        805.14        647.82        51.35 o
   1   1   5       5307.42       4709.83       172.69 o
   3   1   5      51339.10      52334.98      1299.67 o
   5   1   5      10239.07      10892.06       650.42 o
   7   1   5       5719.82       5330.95       215.45 o
   9   1   5      21126.99      20592.66       855.66 o
  11   1   5      43288.63      43043.25      2073.15 o
  13   1   5      28378.66      28040.60      1550.23 o
  15   1   5       5553.11       5521.39       346.95 o
  17   1   5       1889.62       1624.76       142.50 o
  19   1   5        795.88       1108.99       240.60 o
  21   1   5        561.50        361.31       200.92 o
  23   1   5       1427.10       1698.45       314.93 o
 -24   2   5        168.43          7.38       256.47 o
 -22   2   5        481.35        454.94       167.65 o
 -20   2   5         63.11        -11.75       154.81 o
 -18   2   5         78.49         87.30       139.34 o
 -16   2   5        275.79        244.46       106.14 o
 -14   2   5        611.80        721.99       108.04 o
 -12   2   5       9000.05       8683.91       398.69 o
 -10   2   5       7240.30       8242.76       334.13 o
  -8   2   5         12.97         43.68        41.75 o
  -6   2   5       1370.48       1184.14        47.41 o
  -4   2   5       3569.45       3466.79       127.64 o
  -2   2   5         10.78         77.68        28.90 o
   0   2   5        199.63        284.73        26.90 o
   2   2   5      31300.59      33557.05      1200.88 o
   4   2   5        416.14        318.02        47.35 o
   6   2   5       5498.40       4241.14       127.14 o
   8   2   5       7307.14       7523.96       228.21 o
  10   2   5       9268.20       8352.74       353.03 o
  12   2   5       5215.26       4650.61       292.94 o
  14   2   5         71.44        -24.68        87.58 o
  16   2   5        377.57        344.52       132.65 o
  18   2   5         11.14         37.31       152.81 o
  20   2   5       2083.76       1447.12       167.87 o
  22   2   5        820.84        410.26       248.76 o
  24   2   5        111.18        242.48       302.60 o
 -23   3   5        124.24        413.77       221.69 o
 -21   3   5       1154.24        793.23       156.78 o
 -19   3   5       2423.71       2587.96       281.27 o
 -17   3   5       5142.31       4329.82       196.57 o
 -15   3   5       5123.66       4878.07       302.92 o
 -13   3   5        138.27        300.24        85.19 o
 -11   3   5        552.37        575.97        99.96 o
  -9   3   5       3365.60       3856.83       153.85 o
  -7   3   5       6467.44       6118.83       293.87 o
  -5   3   5        119.97        266.26        32.47 o
  -3   3   5      12725.58      14756.04       379.64 o
  -1   3   5       5468.87       4968.17       272.52 o
   1   3   5       2115.05       2329.65        68.95 o
   3   3   5      12721.66      13308.58       414.38 o
   5   3   5       4652.13       4756.14       172.56 o
   7   3   5       5146.22       4669.01       176.92 o
   9   3   5       5760.79       6051.75       269.80 o
  11   3   5       5143.00       4633.99       273.24 o
  13   3   5       8489.35       7940.33       408.65 o
  15   3   5       5400.08       5059.23       219.14 o
  17   3   5         32.86        -33.74       123.93 o
  19   3   5       2133.68       2213.76       169.70 o
  21   3   5       1057.67        955.97       239.29 o
  23   3   5         18.08        256.88       233.38 o
 -24   4   5        266.03        -23.88       362.37 o
 -22   4   5         91.98          6.76       168.09 o
 -20   4   5        634.15        636.97       157.75 o
 -18   4   5        200.54        113.90       150.52 o
 -16   4   5        576.14        222.29       158.05 o
 -14   4   5        248.42        380.59        83.08 o
 -12   4   5         12.51        -66.28        66.28 o
 -10   4   5         61.96         49.01        48.30 o
  -8   4   5        533.37        518.48        45.30 o
  -6   4   5       4071.46       3618.56       225.42 o
  -4   4   5         14.11        117.69        37.51 o
  -2   4   5        742.59       1057.19        83.42 o
   0   4   5       4232.61       5136.32       212.95 o
   2   4   5       3900.35       4149.61       171.66 o
   4   4   5       1206.54       1178.78       105.64 o
   6   4   5       1017.05       1501.08       102.27 o
   8   4   5       6232.49       5623.12       238.21 o
  10   4   5         13.59         16.14        64.54 o
  12   4   5       3325.58       3367.27       262.38 o
  14   4   5        191.39        138.66       144.48 o
  16   4   5       1512.90       1396.42       188.56 o
  18   4   5        118.23        255.96       139.82 o
  20   4   5       1228.54       1159.79       200.48 o
  22   4   5        515.18        835.91       223.62 o
  24   4   5        134.79       -331.65       331.65 o
 -23   5   5        105.45        340.88       213.60 o
 -21   5   5       1755.58       2249.29       320.64 o
 -19   5   5       3351.70       3716.61       201.28 o
 -17   5   5       5523.97       3840.83       211.22 o
 -15   5   5      11376.86       9070.31       501.51 o
 -13   5   5        471.99        605.00        76.61 o
 -11   5   5      34443.23      30619.12      1231.50 o
  -9   5   5      34157.08      28910.95       935.88 o
  -7   5   5      21231.79      19229.80       970.64 o
  -5   5   5      29556.79      27995.36       875.47 o
  -3   5   5      33517.94      29791.12       528.28 o
  -1   5   5      37878.45      35103.89      1125.11 o
   1   5   5      13238.65      14355.40       535.89 o
   3   5   5       7739.16       7881.63       256.26 o
   5   5   5       7345.86       8770.04       280.81 o
   7   5   5      13354.78      13750.53       664.34 o
   9   5   5      12089.30      11694.01       482.25 o
  11   5   5      11675.34      11521.21       572.37 o
  13   5   5       8299.19       7899.92       353.21 o
  15   5   5      13573.40      12606.48       405.83 o
  17   5   5       1698.84       1478.89       235.88 o
  19   5   5       4001.50       3937.65       214.21 o
  21   5   5       3282.05       3376.08       208.96 o
  23   5   5       1661.54       1996.28       292.19 o
 -22   6   5        328.82        654.88       213.14 o
 -20   6   5          8.82         75.38       245.11 o
 -18   6   5          2.37         71.82       132.22 o
 -16   6   5         69.57        -22.58       123.66 o
 -14   6   5        108.88         85.02       108.56 o
 -12   6   5        106.76        115.03        81.18 o
 -10   6   5          3.59        -26.65        67.05 o
  -8   6   5         72.28        215.59        56.04 o
  -6   6   5         55.29         -4.99        51.41 o
  -4   6   5         26.04        118.94        45.61 o
  -2   6   5       3264.88       3576.72       196.88 o
   0   6   5       7178.53       7893.18       404.19 o
   2   6   5        138.89        168.78        41.74 o
   4   6   5       1375.50       1907.76       118.71 o
   6   6   5       1742.07       1931.90       113.82 o
   8   6   5       1459.64       1412.29       129.60 o
  10   6   5        379.30        247.18        83.35 o
  12   6   5        396.19        439.75       168.32 o
  14   6   5       1587.21       1924.14       220.68 o
  16   6   5       1029.36        929.70       135.90 o
  18   6   5        265.20        135.04       143.81 o
  20   6   5         66.34        228.76       168.81 o
  22   6   5        146.64        214.94       207.24 o
 -21   7   5         54.52        -56.39       194.72 o
 -19   7   5        694.57        956.70       180.31 o
 -17   7   5        872.41        938.15       136.39 o
 -15   7   5        153.44        127.62       117.20 o
 -13   7   5       7511.45       7111.25       291.21 o
 -11   7   5       7753.39       6588.58       373.89 o
  -9   7   5        556.44        594.72        64.20 o
  -7   7   5         62.61        139.45        55.28 o
  -5   7   5          3.40         25.43        49.99 o
  -3   7   5        888.86       1057.39        71.01 o
  -1   7   5         40.01        126.40        42.16 o
   1   7   5        583.85        874.77        55.98 o
   3   7   5        104.97         91.96        45.59 o
   5   7   5        368.95        472.20        53.02 o
   7   7   5        651.58        628.14        70.09 o
   9   7   5         48.28         47.14        77.07 o
  11   7   5       3617.39       3547.77       166.17 o
  13   7   5        479.61        577.01       131.67 o
  15   7   5        903.63        956.07       205.64 o
  17   7   5        384.88        299.98       161.87 o
  19   7   5         28.27       -223.22       223.22 o
  21   7   5          0.07        -16.17       214.79 o
 -22   8   5         32.60       -231.06       323.72 o
 -20   8   5        396.88        627.56       222.89 o
 -18   8   5         48.47         38.49       154.60 o
 -16   8   5         25.75         69.91       138.61 o
 -14   8   5       1743.10       1806.62       178.16 o
 -12   8   5        729.63        778.00        97.49 o
 -10   8   5         17.31         47.98        81.14 o
  -8   8   5         94.33         56.12        64.74 o
  -6   8   5        845.24        961.81        65.70 o
  -4   8   5        127.97        147.28        53.28 o
  -2   8   5        441.10        750.49        85.53 o
   0   8   5        425.67        437.11        59.25 o
   2   8   5        193.13         77.18        59.23 o
   4   8   5         62.35        136.96        63.59 o
   6   8   5       2007.51       2276.81       103.85 o
   8   8   5         18.00         42.48        84.26 o
  10   8   5        973.42       1181.35       229.23 o
  12   8   5       1347.23       1366.99       156.63 o
  14   8   5        214.95        565.72       136.02 o
  16   8   5        716.46        837.29       222.21 o
  18   8   5        185.10         58.84       190.65 o
  20   8   5        609.21       1054.62       219.28 o
  22   8   5        168.72         81.68       283.64 o
 -21   9   5        464.90        927.74       309.15 o
 -19   9   5        755.67        645.17       229.37 o
 -17   9   5       1433.51       1031.89       277.68 o
 -15   9   5       5855.23       5112.23       498.19 o
 -13   9   5      12188.09      11449.67       357.47 o
 -11   9   5       4842.26       5075.62       224.00 o
  -9   9   5       3057.00       2945.40       445.29 o
  -7   9   5       9294.88       8825.46       392.86 o
  -5   9   5      25697.48      24847.84      1159.50 o
  -3   9   5      28704.70      28321.07       887.69 o
  -1   9   5      19288.71      17915.79       256.40 o
   1   9   5      27686.39      25707.55       942.26 o
   3   9   5      20249.07      20341.67       530.98 o
   5   9   5      11228.74      11680.23       636.93 o
   7   9   5      11942.26      12833.25       271.70 o
   9   9   5       8050.78       7906.05       301.98 o
  11   9   5       5742.80       5696.94       500.36 o
  13   9   5       3676.94       3738.61       194.25 o
  15   9   5       1319.28       1364.95       235.73 o
  17   9   5       2332.17       2152.42       335.57 o
  19   9   5       1025.85        888.82       212.53 o
  21   9   5       1199.31       1590.98       364.32 o
 -20  10   5         81.79        769.89       379.66 o
 -18  10   5         38.80        285.23       236.20 o
 -16  10   5        366.63        568.27       262.83 o
 -14  10   5        999.27       1392.05       290.05 o
 -12  10   5        406.81        608.31       160.05 o
 -10  10   5        264.90        212.78       123.23 o
  -8  10   5          0.57         64.30       100.52 o
  -6  10   5       1781.53       1757.60       143.89 o
  -4  10   5        880.94        991.88        96.32 o
  -2  10   5         52.85         89.64        76.74 o
   0  10   5        598.49        842.44        86.01 o
   2  10   5       2872.75       3030.92       165.06 o
   4  10   5       1286.65       1200.33       136.77 o
   6  10   5        217.42          9.94        99.85 o
   8  10   5         32.45        -34.20       134.23 o
  10  10   5         13.23        158.43       161.51 o
  12  10   5        452.94        326.16       176.14 o
  14  10   5        190.72        142.52       180.61 o
  16  10   5        117.89        306.41       247.51 o
  18  10   5        328.43        519.60       267.24 o
  20  10   5         34.87       -134.35       358.36 o
 -19  11   5       1077.06       1351.51       321.05 o
 -17  11   5        542.51        663.25       238.22 o
 -15  11   5       3720.60       3330.21       236.63 o
 -13  11   5       2591.55       2867.17       202.89 o
 -11  11   5       1489.49       1746.55       212.30 o
  -9  11   5        397.47        636.64       149.62 o
  -7  11   5       6747.25       5236.80       269.12 o
  -5  11   5        955.49       1190.36       100.66 o
  -3  11   5        745.33        762.97        90.83 o
  -1  11   5        173.32        437.50       141.61 o
   1  11   5        626.47        595.42       131.61 o
   3  11   5       5826.46       5373.51       333.14 o
   5  11   5       3533.87       3811.90       250.65 o
   7  11   5        893.11       1232.87       131.69 o
   9  11   5       3559.14       4449.79       245.77 o
  11  11   5       8739.67       9734.67       732.32 o
  13  11   5       3733.88       4066.53       427.46 o
  15  11   5        925.82        959.68       211.47 o
  17  11   5        341.38         95.04       295.92 o
  19  11   5        118.90        681.50       432.42 o
 -18  12   5         20.43       -325.67       439.30 o
 -16  12   5         53.52        -92.68       212.30 o
 -14  12   5          7.60        -40.17       189.09 o
 -12  12   5        740.89        694.67       172.35 o
 -10  12   5       2585.70       2598.88       177.41 o
  -8  12   5       1259.68       1172.84       195.90 o
  -6  12   5         40.53         89.03       102.44 o
  -4  12   5        405.70        704.29       109.33 o
  -2  12   5         93.60         91.01        99.32 o
   0  12   5          7.58       -101.18       101.18 o
   2  12   5       1939.70       2140.42       189.74 o
   4  12   5       3407.28       3270.68       163.54 o
   6  12   5       1910.44       1825.15       229.38 o
   8  12   5       1315.03       1217.29       188.55 o
  10  12   5        217.01        253.06       187.51 o
  12  12   5         15.95       -225.97       225.97 o
  14  12   5         90.78       -130.30       228.95 o
  16  12   5         19.45        142.19       276.83 o
  18  12   5        171.30        309.04       497.02 o
 -17  13   5       1205.38        499.08       490.02 o
 -15  13   5       1083.25        652.87       223.33 o
 -13  13   5       1460.34       1536.89       228.33 o
 -11  13   5        556.05       1086.99       368.35 o
  -9  13   5       1082.76       1069.70       176.53 o
  -7  13   5        259.32        345.83       196.58 o
  -5  13   5       5236.57       4440.62       285.03 o
  -3  13   5       4455.26       4279.81       168.23 o
  -1  13   5       4030.37       3926.84       175.93 o
   1  13   5       4021.02       3658.36       204.75 o
   3  13   5       3005.88       3081.93       204.23 o
   5  13   5       7909.00       7497.87       242.36 o
   7  13   5       5760.02       6193.56       351.26 o
   9  13   5       2976.85       3434.72       239.52 o
  11  13   5       1072.05       1458.06       255.56 o
  13  13   5        974.56        772.38       245.94 o
  15  13   5        961.48       1546.23       281.34 o
  17  13   5        581.65       1607.60       508.96 o
 -14  14   5        244.35        -51.09       227.08 o
 -12  14   5         18.48       -160.03       256.17 o
 -10  14   5        424.65        199.39       188.30 o
  -8  14   5        569.01        767.32       204.85 o
  -6  14   5        209.11        334.09       134.32 o
  -4  14   5          0.49       -127.57       127.57 o
  -2  14   5        333.79        282.04       124.54 o
   0  14   5        894.66        797.22       149.48 o
   2  14   5         62.62        339.32       189.83 o
   4  14   5        116.77        227.07       144.75 o
   6  14   5       1979.30       2076.46       233.39 o
   8  14   5        872.64        781.26       189.88 o
  10  14   5        329.63        285.65       199.85 o
  12  14   5        377.65        302.09       237.70 o
  14  14   5         88.21         80.76       282.77 o
 -13  15   5       2661.17       2761.33       327.11 o
 -11  15   5       2700.88       3088.20       486.37 o
  -9  15   5       2001.10       1778.79       225.74 o
  -7  15   5       4119.02       3455.18       469.78 o
  -5  15   5       4981.96       4108.85       214.68 o
  -3  15   5       4827.07       4031.34       314.27 o
  -1  15   5       5336.84       5032.90       223.14 o
   1  15   5       2998.16       3244.10       250.95 o
   3  15   5       1504.83       1763.32       162.84 o
   5  15   5       2516.51       2958.21       259.51 o
   7  15   5       2374.14       2615.77       222.88 o
   9  15   5       2080.61       2105.30       223.29 o
  11  15   5       2608.71       3275.97       272.23 o
  13  15   5       2700.58       3978.78       359.14 o
 -10  16   5          2.97       -214.93       214.93 o
  -8  16   5          0.71        735.98       218.63 o
  -6  16   5         50.24        201.84       203.80 o
  -4  16   5          1.70       -176.67       176.67 o
  -2  16   5        155.07        204.19       177.74 o
   0  16   5          7.61         -7.45       163.94 o
   2  16   5         21.04       -168.21       168.21 o
   4  16   5        289.91        253.79       177.13 o
   6  16   5        518.13        620.28       249.71 o
   8  16   5        964.26       1115.37       252.05 o
  10  16   5        560.67        792.18       247.34 o
  -7  17   5        251.19        236.96       366.49 o
  -5  17   5         93.62       -260.72       260.72 o
  -3  17   5        410.83        155.82       220.14 o
  -1  17   5         74.13        362.08       210.20 o
   1  17   5        107.54        287.16       182.91 o
   3  17   5        138.87        173.11       186.28 o
   5  17   5        237.88        380.02       250.46 o
   7  17   5        243.41       -155.70       306.57 o
  -2  18   5        332.19        807.13       476.43 o
   0  18   5        304.53        333.47       300.90 o
   2  18   5          4.26        332.55       317.95 o
 -24   0   6        269.72        218.24       322.84 o
 -22   0   6        462.69       1326.82       572.38 o
 -20   0   6       1638.30       1655.21       420.43 o
 -18   0   6      12699.79      11525.91      1454.41 o
 -16   0   6       7588.79       6941.05       842.51 o
 -14   0   6      11684.27      11964.65       393.02 o
 -12   0   6      18496.10      20050.98       297.42 o
 -10   0   6      50073.22      51855.13      1185.86 o
  -8   0   6      34242.83      38156.99      1469.62 o
  -6   0   6      68356.19      64285.87       965.12 o
  -4   0   6      21345.60      19668.25      1775.22 o
  -2   0   6      11821.21      13044.44      1567.09 o
   0   0   6      40240.71      38756.54      2367.08 o
   2   0   6     213059.47     199691.31      5245.43 o
   4   0   6       3455.31       2205.09       111.14 o
   6   0   6      26265.45      36779.15      1592.52 o
   8   0   6      50214.15      48003.81      2199.00 o
  10   0   6      34433.70      36819.74       927.24 o
  12   0   6      16426.42      15155.02       333.64 o
  14   0   6       3221.49       2329.62       289.95 o
  16   0   6       4998.25       4510.20       244.30 o
  18   0   6       2898.48       2625.42       282.20 o
  20   0   6       2576.61       2321.92       292.59 o
  22   0   6       4008.52       4490.62      1136.93 o
  24   0   6       1786.03       2287.86       575.67 o
 -23   1   6         25.22         64.17       191.19 o
 -21   1   6        180.19        217.29       170.54 o
 -19   1   6          2.15         92.91       186.98 o
 -17   1   6          7.81        -71.84       125.45 o
 -15   1   6        389.91        313.32       122.50 o
 -13   1   6        286.33        371.76        86.96 o
 -11   1   6       3051.27       2814.70       152.75 o
  -9   1   6       1143.90       1307.31        64.07 o
  -7   1   6          0.27        144.63        48.26 o
  -5   1   6       1657.51       1654.26        68.07 o
  -3   1   6      24348.06      25806.47       536.85 o
  -1   1   6       9919.65      10475.63       333.05 o
   1   1   6      25343.32      25576.89       796.43 o
   3   1   6       6341.62       6984.15       169.48 o
   5   1   6         14.21        151.74        64.55 o
   7   1   6        445.51        462.19        56.16 o
   9   1   6       3195.29       3707.61       119.87 o
  11   1   6       1799.50       2088.25       105.94 o
  13   1   6        512.69        574.10        82.02 o
  15   1   6       3307.20       3028.21       157.00 o
  17   1   6       2948.78       3124.76       207.80 o
  19   1   6        851.31       1042.95       171.91 o
  21   1   6        183.96        386.05       195.53 o
  23   1   6        361.41        562.41       270.08 o
 -24   2   6          4.59       -281.66       479.31 o
 -22   2   6         29.91         97.80       182.52 o
 -20   2   6         69.37        308.27       151.34 o
 -18   2   6        888.56       1413.54       163.91 o
 -16   2   6        704.90        437.52       131.27 o
 -14   2   6       2973.89       3100.77       161.67 o
 -12   2   6        515.24        653.08        75.54 o
 -10   2   6         17.29        103.19        52.69 o
  -8   2   6        397.93        601.48       131.71 o
  -6   2   6       1035.62       1216.11        95.23 o
  -4   2   6      10838.95      12054.78       447.75 o
  -2   2   6       2013.41       2057.76       116.46 o
   0   2   6      29767.63      34912.89      1422.27 o
   2   2   6       4724.11       4858.66       105.55 o
   4   2   6        980.19        902.64        61.43 o
   6   2   6       9844.85       9070.33       368.71 o
   8   2   6       2845.97       2491.71       105.64 o
  10   2   6       8255.14       7995.68       298.13 o
  12   2   6       8110.19       7695.83       536.00 o
  14   2   6         63.09         29.84       105.52 o
  16   2   6        156.32        124.51       131.59 o
  18   2   6        269.60        127.90       131.79 o
  20   2   6         26.36        118.29       183.79 o
  22   2   6        137.32        160.88       200.35 o
  24   2   6        373.01         37.22       398.20 o
 -23   3   6         27.56        103.07       192.08 o
 -21   3   6         34.25        265.75       172.30 o
 -19   3   6        330.66        778.66       166.16 o
 -17   3   6        201.52        396.85       132.18 o
 -15   3   6       3408.08       3065.59       233.04 o
 -13   3   6       1645.94       1864.92       197.11 o
 -11   3   6          2.06         58.11        69.24 o
  -9   3   6         54.12        106.99        44.34 o
  -7   3   6       3691.53       3331.85       268.35 o
  -5   3   6       2755.57       2900.04        92.45 o
  -3   3   6        103.71        135.65        37.86 o
  -1   3   6       1346.23       1467.71        92.10 o
   1   3   6        297.93        451.32        41.13 o
   3   3   6       4304.23       4373.07       177.18 o
   5   3   6       2896.16       3763.33       156.13 o
   7   3   6       4928.81       4897.47       330.51 o
   9   3   6        920.52       1009.67       117.47 o
  11   3   6        141.30        156.16        69.18 o
  13   3   6         72.80         54.23       105.59 o
  15   3   6         26.37         93.93       108.65 o
  17   3   6        576.28        816.10       131.41 o
  19   3   6       1700.35       1829.53       383.73 o
  21   3   6         58.26        319.30       216.67 o
  23   3   6         92.08        -46.82       270.96 o
 -22   4   6        207.38        154.65       191.74 o
 -20   4   6       3048.04       2916.00       407.61 o
 -18   4   6       5810.55       5958.33       687.55 o
 -16   4   6       2958.18       3418.28       195.38 o
 -14   4   6        764.26        680.55        91.63 o
 -12   4   6       2850.94       2918.02       123.81 o
 -10   4   6      11634.35      11690.28       518.94 o
  -8   4   6      11572.32      10227.69       323.61 o
  -6   4   6      51048.85      54235.54      2874.91 o
  -4   4   6      11306.13      10492.38       377.42 o
  -2   4   6        307.50        224.57        40.19 o
   0   4   6      23249.92      23528.69       726.42 o
   2   4   6       7438.48       6611.67       204.05 o
   4   4   6       9332.40       9135.61       289.45 o
   6   4   6      29965.41      30900.23      2355.68 o
   8   4   6       6223.66       6874.77       236.49 o
  10   4   6      10754.46      11581.70       487.81 o
  12   4   6      11568.06      12024.83       749.69 o
  14   4   6       9095.75       9183.94       555.37 o
  16   4   6       3787.51       4379.31       250.41 o
  18   4   6       1042.19       1032.80       162.71 o
  20   4   6       1524.66       1637.39       202.28 o
  22   4   6       1280.31       1232.49       271.94 o
 -23   5   6          4.79       -282.28       282.28 o
 -21   5   6        127.04        433.79       182.80 o
 -19   5   6        348.94         93.90       156.32 o
 -17   5   6        118.36        -63.93       115.70 o
 -15   5   6         91.95         70.13       105.40 o
 -13   5   6         43.28         27.95        97.47 o
 -11   5   6        170.04        280.23       101.35 o
  -9   5   6        110.95        132.23        54.80 o
  -7   5   6        221.96        243.41        46.85 o
  -5   5   6          3.86         66.09        43.68 o
  -3   5   6        608.27       1016.53        54.59 o
  -1   5   6      11975.64      11968.39       540.07 o
   1   5   6         21.72         45.54        36.17 o
   3   5   6         27.40        160.51        44.20 o
   5   5   6        196.13        382.19        44.72 o
   7   5   6        131.01         87.48        59.06 o
   9   5   6          3.06        -14.17        64.84 o
  11   5   6       1959.70       2303.91       165.13 o
  13   5   6        336.62        218.44        95.28 o
  15   5   6          0.25        -48.15       128.75 o
  17   5   6          0.36        318.07       144.78 o
  19   5   6         33.00       -162.26       162.26 o
  21   5   6          3.31       -202.84       202.84 o
  23   5   6         32.31       -214.85       286.77 o
 -22   6   6        104.03       -109.72       193.68 o
 -20   6   6       4788.19       3990.95       233.38 o
 -18   6   6       6481.31       5374.62       580.20 o
 -16   6   6       3939.12       3812.03       227.91 o
 -14   6   6      14200.82      13248.02       615.81 o
 -12   6   6         47.29         98.33        87.00 o
 -10   6   6      12369.62      11082.00       255.24 o
  -8   6   6      32736.50      32342.27       744.53 o
  -6   6   6       7856.01       7691.65       413.38 o
  -4   6   6       6375.32       5210.82       199.80 o
  -2   6   6         44.24         99.01        44.70 o
   0   6   6         53.13        434.03        48.29 o
   2   6   6      28654.31      30842.19       854.69 o
   4   6   6      46614.68      49435.83      2442.35 o
   6   6   6      16950.14      17060.28       536.46 o
   8   6   6       5303.94       4506.30       142.98 o
  10   6   6      14719.16      15629.73       358.84 o
  12   6   6      15999.27      15708.18       827.59 o
  14   6   6      13933.66      12418.08       492.55 o
  16   6   6       6320.17       6844.84       432.14 o
  18   6   6        214.77        187.11       176.86 o
  20   6   6        478.11        417.28       185.67 o
  22   6   6        697.61        618.99       215.62 o
 -21   7   6         51.03        190.02       186.51 o
 -19   7   6          4.68        -59.43       141.88 o
 -17   7   6        817.24        790.20       143.85 o
 -15   7   6        521.28        932.93       135.66 o
 -13   7   6       1845.30       1633.63       123.27 o
 -11   7   6       3698.76       3668.50       144.43 o
  -9   7   6        271.59        262.63        63.97 o
  -7   7   6          0.99        -42.16        57.33 o
  -5   7   6        163.81        153.76        53.55 o
  -3   7   6       4967.36       5553.45       336.05 o
  -1   7   6       2874.45       2897.71       141.20 o
   1   7   6      11000.29      11179.74       495.93 o
   3   7   6      15829.39      16430.96       677.61 o
   5   7   6       5753.39       5528.56       218.99 o
   7   7   6       4169.41       3975.44       201.20 o
   9   7   6       1814.03       1463.52       104.37 o
  11   7   6       5096.37       5638.94       275.25 o
  13   7   6       1156.24        993.30       118.89 o
  15   7   6        144.31        109.65       138.97 o
  17   7   6        265.31        217.95       215.00 o
  19   7   6        398.73        207.74       171.59 o
  21   7   6        127.69        114.87       221.02 o
 -22   8   6       1343.13        424.14       458.73 o
 -20   8   6        369.82        235.41       218.59 o
 -18   8   6       1512.61       1580.75       158.40 o
 -16   8   6       4094.83       4608.38       294.50 o
 -14   8   6       6046.32       5867.60       219.82 o
 -12   8   6       4770.56       4757.91       162.84 o
 -10   8   6         70.48         77.64        80.22 o
  -8   8   6       1877.32       1673.51       119.98 o
  -6   8   6       1841.40       1790.65        91.19 o
  -4   8   6       7153.13       7439.30       173.57 o
  -2   8   6       9985.47      10063.66       202.34 o
   0   8   6       5903.97       6220.61       451.77 o
   2   8   6      13054.69      12498.10       462.26 o
   4   8   6      10485.90       9840.35       273.56 o
   6   8   6       5641.13       5424.80       154.56 o
   8   8   6      10043.18      10975.31       455.09 o
  10   8   6       5574.82       6082.05       247.48 o
  12   8   6       4244.98       4719.23       214.54 o
  14   8   6        672.12        515.14       139.39 o
  16   8   6        314.50        519.78       169.26 o
  18   8   6       2146.96       2037.80       262.14 o
  20   8   6       1599.25       1009.96       228.43 o
 -21   9   6          2.22        -54.36       354.13 o
 -19   9   6        137.88        235.50       227.69 o
 -17   9   6        153.69        -55.07       170.51 o
 -15   9   6        282.70        425.14       158.28 o
 -13   9   6        483.61        611.22       134.30 o
 -11   9   6        277.06        104.26       135.27 o
  -9   9   6         50.28         56.53       118.34 o
  -7   9   6         83.61        223.01        93.11 o
  -5   9   6       1200.44       1425.65       223.70 o
  -3   9   6       3962.16       4116.11       139.97 o
  -1   9   6         49.93        -17.89        73.36 o
   1   9   6       1827.63       1566.03        98.52 o
   3   9   6        435.66        434.06        82.83 o
   5   9   6        155.00        209.46        94.59 o
   7   9   6        744.28        676.97       100.93 o
   9   9   6          4.79         -9.35       137.55 o
  11   9   6        268.89        276.89       132.46 o
  13   9   6        465.22        599.51       161.46 o
  15   9   6         73.32        242.90       160.51 o
  17   9   6         28.02        404.85       178.81 o
  19   9   6         31.07        -50.08       476.67 o
  21   9   6         62.38        117.34       446.17 o
 -20  10   6        471.14        300.88       309.94 o
 -18  10   6       2855.82       3647.82       771.55 o
 -16  10   6       4441.60       4766.63       565.90 o
 -14  10   6       4142.59       4904.25       334.48 o
 -12  10   6       2246.96       2228.04       174.77 o
 -10  10   6       6631.11       5791.81       235.15 o
  -8  10   6      14567.40      12739.74       524.94 o
  -6  10   6      10152.08       8966.18       241.71 o
  -4  10   6       4221.25       4104.37       203.14 o
  -2  10   6      11000.69      10645.81       308.95 o
   0  10   6       3282.86       3412.68       184.00 o
   2  10   6       9658.21       9054.77       191.84 o
   4  10   6       3132.84       3223.49       160.74 o
   6  10   6       6496.93       6990.98       228.32 o
   8  10   6       5014.99       5231.81       615.99 o
  10  10   6       8230.12       8399.03       316.55 o
  12  10   6       9525.65      10562.08       395.96 o
  14  10   6       1038.39       1723.72       420.57 o
  16  10   6       1083.51       1215.43       262.64 o
  18  10   6       4020.24       4549.68       491.04 o
  20  10   6       2253.19       1730.40       762.62 o
 -19  11   6         13.07        221.92       343.29 o
 -17  11   6          1.40        184.49       257.04 o
 -15  11   6          5.64       -117.86       203.72 o
 -13  11   6        279.35        124.99       231.09 o
 -11  11   6        636.82        532.22       140.86 o
  -9  11   6       1072.32       1039.96       171.19 o
  -7  11   6       1357.75       1154.92       124.11 o
  -5  11   6       1273.53       1331.80       143.84 o
  -3  11   6        721.24        733.83        99.98 o
  -1  11   6        492.86        472.60       100.32 o
   1  11   6        686.76        762.31       130.18 o
   3  11   6         83.80         89.84       102.50 o
   5  11   6       4582.34       4238.84       189.62 o
   7  11   6       4306.81       4810.79       211.35 o
   9  11   6        127.39        337.79       154.74 o
  11  11   6        122.06        -16.36       173.43 o
  13  11   6        389.76        278.85       200.84 o
  15  11   6        278.59        463.79       248.13 o
  17  11   6         74.57        151.66       358.11 o
  19  11   6        412.17        381.57       729.68 o
 -18  12   6        198.08       -167.82       323.86 o
 -16  12   6         34.80        143.43       221.16 o
 -14  12   6         12.46         67.24       190.92 o
 -12  12   6        190.90         70.47       167.61 o
 -10  12   6         13.33        -56.63       176.29 o
  -8  12   6        138.86         94.74       208.38 o
  -6  12   6        250.57        494.11       125.74 o
  -4  12   6         16.54         -9.72       109.78 o
  -2  12   6        186.60        318.75       109.02 o
   0  12   6         38.19         93.26       105.41 o
   2  12   6       4962.97       5627.70       299.75 o
   4  12   6         21.33        361.85       122.30 o
   6  12   6         17.33        145.90       137.22 o
   8  12   6          4.23        199.58       183.77 o
  10  12   6          5.14        -21.61       213.19 o
  12  12   6          5.21        -31.96       215.99 o
  14  12   6        379.74        251.92       233.34 o
  16  12   6        384.39        -23.71       345.64 o
  18  12   6         86.02        355.78       536.14 o
 -17  13   6          1.25        184.87       362.63 o
 -15  13   6          3.69        138.66       212.81 o
 -13  13   6          0.65       -103.76       206.29 o
 -11  13   6        107.05        -50.43       172.40 o
  -9  13   6        345.81        489.72       205.30 o
  -7  13   6         41.25         28.80       133.60 o
  -5  13   6        391.48        445.04       135.11 o
  -3  13   6        411.05        358.52       116.13 o
  -1  13   6        809.18        756.72       143.26 o
   1  13   6        194.35        175.20       169.06 o
   3  13   6        354.02        509.87       134.36 o
   5  13   6       1922.45       2067.33       182.03 o
   7  13   6        403.17        247.90       162.03 o
   9  13   6         31.11         51.26       193.00 o
  11  13   6         28.73        118.05       206.88 o
  13  13   6         23.08       -242.22       242.22 o
  15  13   6        730.84        675.70       322.38 o
 -14  14   6       1809.74       2057.37       235.38 o
 -12  14   6       1876.96       2201.99       229.64 o
 -10  14   6       4461.73       4371.47       260.45 o
  -8  14   6       6520.79       6514.66       308.51 o
  -6  14   6       4529.15       4625.64       291.43 o
  -4  14   6       9674.77       8871.91       723.71 o
  -2  14   6      12320.83      12284.61       567.55 o
   0  14   6      13220.75      13444.49       584.34 o
   2  14   6       4126.12       4392.29       255.41 o
   4  14   6       6085.94       6241.58       280.86 o
   6  14   6       3134.60       2980.35       214.02 o
   8  14   6       3669.89       3906.89       260.44 o
  10  14   6       4239.91       4776.47       367.37 o
  12  14   6        873.33       1032.21       281.64 o
  14  14   6       1429.82       1153.05       272.90 o
 -13  15   6         25.30       -301.43       301.43 o
 -11  15   6        102.09        140.98       257.28 o
  -9  15   6        182.45        785.25       265.53 o
  -7  15   6        346.76        138.24       208.57 o
  -5  15   6         65.64        215.29       152.29 o
  -3  15   6        139.00        157.36       252.48 o
  -1  15   6         19.15        -16.39       155.88 o
   1  15   6         16.07         39.72       158.02 o
   3  15   6        477.15        399.00       157.95 o
   5  15   6         21.94         86.02       187.97 o
   7  15   6         12.21         67.64       202.87 o
   9  15   6        290.92        308.87       321.68 o
  11  15   6        641.64        608.88       225.11 o
  13  15   6        353.77        124.55       369.84 o
 -10  16   6         91.90       -269.69       382.11 o
  -8  16   6        110.13       -117.07       223.22 o
  -6  16   6        363.39        212.26       231.51 o
  -4  16   6         22.20         22.93       193.91 o
  -2  16   6        152.02        -61.13       197.03 o
   0  16   6        439.03        343.31       189.08 o
   2  16   6        509.05        579.93       173.44 o
   4  16   6        563.75        420.52       185.88 o
   6  16   6       1191.05       1452.62       288.86 o
   8  16   6        549.84        590.69       246.62 o
  10  16   6        684.48       1239.42       268.40 o
  -7  17   6         80.45       -460.37       611.08 o
  -5  17   6         16.48        103.21       254.95 o
  -3  17   6         19.51        474.81       246.54 o
  -1  17   6          0.46         46.20       197.51 o
   1  17   6        553.93        847.03       237.12 o
   3  17   6        385.99        458.75       206.17 o
   5  17   6        162.65        321.77       227.91 o
   7  17   6          2.21        316.25       507.32 o
  -2  18   6       1524.26        611.91       418.37 o
   0  18   6       1416.32       1250.99       506.49 o
 -23   1   7        409.43        594.55       198.71 o
 -21   1   7       1881.48       2251.58       243.80 o
 -19   1   7       3992.01       3584.24       308.47 o
 -17   1   7      10577.89      10318.84       890.46 o
 -15   1   7      13323.59      13265.27       309.63 o
 -13   1   7       5008.69       4641.02       200.52 o
 -11   1   7       3992.54       4621.52       162.42 o
  -9   1   7       7673.46       7639.61       177.74 o
  -7   1   7      21323.96      24443.33       723.67 o
  -5   1   7       2856.50       3041.51       181.89 o
  -3   1   7       1770.63       2038.07       164.67 o
  -1   1   7        528.71        970.51        89.79 o
   1   1   7        225.19        202.01        38.71 o
   3   1   7     111673.61     112109.55      1928.77 o
   5   1   7      53758.34      52056.49      1286.12 o
   7   1   7      29897.83      30801.69       719.95 o
   9   1   7      14725.46      14090.78       507.50 o
  11   1   7       7153.94       6305.93       201.98 o
  13   1   7      15823.58      13213.73       500.35 o
  15   1   7       3304.38       3196.21       278.04 o
  17   1   7        661.76        864.73       180.80 o
  19   1   7       3263.22       3726.25       571.53 o
  21   1   7       1163.97       1618.06       262.06 o
  23   1   7        925.41        812.26       270.62 o
 -22   2   7         65.23       -182.49       182.49 o
 -20   2   7        130.09        274.84       168.96 o
 -18   2   7       2167.93       1739.64       253.43 o
 -16   2   7        914.66        892.04       138.59 o
 -14   2   7        834.83        833.74       118.28 o
 -12   2   7        358.48        209.64        81.57 o
 -10   2   7       3389.31       3171.68       298.33 o
  -8   2   7       5284.84       5698.00       286.47 o
  -6   2   7        861.11        896.76        78.14 o
  -4   2   7       2862.61       3229.45       219.39 o
  -2   2   7       2026.32       2597.14       151.47 o
   0   2   7      18192.88      20201.26       598.94 o
   2   2   7        911.95        742.07        52.12 o
   4   2   7       4876.13       4985.28       122.45 o
   6   2   7      17071.77      17606.48       807.69 o
   8   2   7        168.45         59.21        50.47 o
  10   2   7         96.63         78.77        53.25 o
  12   2   7       4601.00       4372.37       234.98 o
  14   2   7       1451.97       1451.30       145.38 o
  16   2   7       1805.31       1897.55       172.86 o
  18   2   7          9.85        -96.25       183.31 o
  20   2   7        423.80        544.99       202.89 o
  22   2   7         11.69         -8.07       212.12 o
 -23   3   7        976.77       1094.04       196.23 o
 -21   3   7       1396.05       1256.62       217.53 o
 -19   3   7        967.67       1249.37       176.86 o
 -17   3   7        104.26       -116.52       143.28 o
 -15   3   7       2695.44       2251.72       155.33 o
 -13   3   7       1098.99       1365.66       141.64 o
 -11   3   7       2604.29       2788.07       143.60 o
  -9   3   7       9618.04       9632.14       507.72 o
  -7   3   7        117.02        240.04        46.72 o
  -5   3   7         16.14         91.67        50.74 o
  -3   3   7       3896.25       4370.20       212.80 o
  -1   3   7       9928.80       8453.26       227.23 o
   1   3   7        953.28        962.63        44.92 o
   3   3   7        499.05        663.90        69.78 o
   5   3   7      22745.04      22499.05       508.68 o
   7   3   7       7090.80       6662.58       216.46 o
   9   3   7       1134.04       1006.26        80.56 o
  11   3   7      15310.68      16707.49      1115.85 o
  13   3   7        909.25        727.24       137.87 o
  15   3   7       3103.11       3101.87       171.27 o
  17   3   7       4109.24       4102.28       209.19 o
  19   3   7          8.26        152.36       197.87 o
  21   3   7         72.43         97.66       209.29 o
  23   3   7         84.55        -17.92       228.66 o
 -22   4   7          3.31        127.09       174.66 o
 -20   4   7          0.76       -167.35       167.35 o
 -18   4   7        107.43         35.66       150.61 o
 -16   4   7        827.43        558.73       174.50 o
 -14   4   7         54.21        145.17        95.55 o
 -12   4   7       3031.81       3116.56       201.43 o
 -10   4   7       1940.18       2164.33        94.77 o
  -8   4   7          6.26         73.56        52.39 o
  -6   4   7        526.30        732.18        49.04 o
  -4   4   7       1978.87       1928.59        93.81 o
  -2   4   7       1516.93       1601.03        82.84 o
   0   4   7        607.18        829.72        43.99 o
   2   4   7       2155.19       2162.36       109.35 o
   4   4   7         28.03         -0.52        48.39 o
   6   4   7        600.92        401.26        55.42 o
   8   4   7       1060.77       1076.85        98.44 o
  10   4   7       1410.76       1354.85       119.77 o
  12   4   7        165.97        157.60        86.81 o
  14   4   7        709.82        449.09       121.21 o
  16   4   7       4630.76       3858.71       237.79 o
  18   4   7         14.13         66.84       150.44 o
  20   4   7        124.90         73.53       197.40 o
  22   4   7          1.95         20.07       245.67 o
 -23   5   7       1397.88       1127.15       237.21 o
 -21   5   7       1153.87       1084.41       185.83 o
 -19   5   7       4141.55       3789.43       450.88 o
 -17   5   7       5119.35       4629.85       305.33 o
 -15   5   7       2683.38       2514.55       188.08 o
 -13   5   7       1698.88       1804.40       118.17 o
 -11   5   7      20795.77      19471.97       562.35 o
  -9   5   7      28544.75      26477.80       536.88 o
  -7   5   7      47107.35      43067.31       932.50 o
  -5   5   7      10337.68       8800.12       260.26 o
  -3   5   7        219.94        166.60        45.10 o
  -1   5   7      47446.02      42961.88       794.64 o
   1   5   7      17672.56      18467.65      1007.84 o
   3   5   7      36454.99      36067.50      1642.54 o
   5   5   7      11717.25      10806.17       592.99 o
   7   5   7      20861.11      25416.78      1233.96 o
   9   5   7       9261.24      10429.70       242.40 o
  11   5   7      15689.13      16713.36       683.52 o
  13   5   7       6730.86       6802.30       382.07 o
  15   5   7      11604.15      10911.56       397.72 o
  17   5   7       3819.19       3187.41       312.24 o
  19   5   7        788.87        639.97       172.11 o
  21   5   7        711.16        922.84       220.47 o
  23   5   7       1315.94       1175.45       463.67 o
 -22   6   7         36.98        -38.25       227.66 o
 -20   6   7        270.50        389.42       267.66 o
 -18   6   7        427.35        519.89       155.48 o
 -16   6   7          0.80        108.82       145.92 o
 -14   6   7        334.82        481.76       102.09 o
 -12   6   7         28.80        175.35        86.79 o
 -10   6   7        646.07        686.97        83.09 o
  -8   6   7        140.41        176.55        63.65 o
  -6   6   7       1147.60       1408.04       120.99 o
  -4   6   7       1090.52       1153.56        72.04 o
  -2   6   7       1438.11       1573.17       110.39 o
   0   6   7        110.03        153.38        45.22 o
   2   6   7        694.95        773.91        63.52 o
   4   6   7        802.21        769.37        52.87 o
   6   6   7       5968.35       6271.28       237.67 o
   8   6   7        524.03        511.03        77.69 o
  10   6   7        460.00        680.56       101.26 o
  12   6   7        453.40        497.00       110.60 o
  14   6   7        489.52        327.89       158.68 o
  16   6   7        325.92        528.35       143.77 o
  18   6   7        179.12        308.88       161.94 o
  20   6   7        204.63        237.80       213.04 o
  22   6   7        314.70        420.86       245.69 o
 -21   7   7         14.54        112.49       202.38 o
 -19   7   7        412.69        490.81       255.81 o
 -17   7   7         99.19         88.37       143.40 o
 -15   7   7         75.77        219.15       110.53 o
 -13   7   7         34.51        168.45        99.36 o
 -11   7   7        114.50        142.06        86.48 o
  -9   7   7          1.36        -28.34        73.52 o
  -7   7   7       1998.11       1723.52       130.54 o
  -5   7   7         21.79         39.79        58.33 o
  -3   7   7      16102.97      17956.35       251.11 o
  -1   7   7         64.14        111.55        50.62 o
   1   7   7       1542.96       1872.64       143.50 o
   3   7   7       3513.91       3308.20       153.62 o
   5   7   7        987.34       1010.71       102.78 o
   7   7   7       5737.78       6610.94       344.04 o
   9   7   7        457.74        287.38        84.65 o
  11   7   7        175.77        139.71       105.98 o
  13   7   7        793.36        740.50       129.87 o
  15   7   7        643.53        696.51       141.99 o
  17   7   7        446.90        493.97       159.15 o
  19   7   7        739.20        673.74       176.38 o
  21   7   7        216.76        312.01       220.23 o
 -20   8   7       1016.34       1011.46       228.65 o
 -18   8   7       1084.12       1109.40       201.03 o
 -16   8   7         99.08          8.02       147.52 o
 -14   8   7        173.36        344.70       143.52 o
 -12   8   7        224.54        206.81       103.90 o
 -10   8   7          8.72         60.30        83.54 o
  -8   8   7        616.32        619.77        80.33 o
  -6   8   7        502.31        510.46        95.05 o
  -4   8   7       4409.36       3973.55       106.65 o
  -2   8   7       1986.52       1781.82       167.75 o
   0   8   7         84.73        220.15        60.65 o
   2   8   7       3895.63       3787.90       152.36 o
   4   8   7       1252.94       1353.10        93.63 o
   6   8   7         36.42         30.19       112.58 o
   8   8   7       1605.89       1876.75       178.88 o
  10   8   7        431.65        448.75       143.14 o
  12   8   7        100.22         12.98       112.59 o
  14   8   7        516.71        455.98       157.92 o
  16   8   7       2397.44       2325.20       450.72 o
  18   8   7         19.09         60.91       212.87 o
  20   8   7        320.79        375.81       230.41 o
 -19   9   7       2581.85       1992.53       293.19 o
 -17   9   7       2633.31       2513.53       280.18 o
 -15   9   7        880.12        669.20       197.68 o
 -13   9   7       6016.42       5040.20       238.22 o
 -11   9   7       8571.10       8520.53       267.05 o
  -9   9   7       4979.85       4265.33       244.28 o
  -7   9   7      14194.21      12672.14       655.46 o
  -5   9   7      15975.47      16826.35       529.87 o
  -3   9   7      17057.15      17760.30       567.56 o
  -1   9   7      21251.00      22245.30       911.01 o
   1   9   7      28070.65      28901.88       353.62 o
   3   9   7      19831.51      20434.17       414.90 o
   5   9   7       8365.48       8840.32       365.73 o
   7   9   7       8548.20       8633.97       484.78 o
   9   9   7      10468.94      11826.22       511.75 o
  11   9   7       2469.14       2961.05       177.45 o
  13   9   7       2071.57       2352.79       169.55 o
  15   9   7        897.07        962.31       163.00 o
  17   9   7       2485.32       2497.76       329.91 o
  19   9   7       4171.28       5333.71       671.86 o
 -20  10   7         32.27        -33.77       367.31 o
 -18  10   7        529.07        707.58       240.12 o
 -16  10   7          1.65         94.94       180.27 o
 -14  10   7         37.61         91.88       189.89 o
 -12  10   7         90.75        180.17       156.07 o
 -10  10   7        629.37        567.76       137.16 o
  -8  10   7        280.52        245.19       115.16 o
  -6  10   7         36.95         99.39       123.43 o
  -4  10   7        240.47        327.68        89.05 o
  -2  10   7        513.16        333.89       130.33 o
   0  10   7        140.21        101.00        81.95 o
   2  10   7         61.65         86.44       103.85 o
   4  10   7        348.58        105.85       108.57 o
   6  10   7        188.95        393.05       123.43 o
   8  10   7         21.66       -111.01       144.39 o
  10  10   7        257.00        282.71       159.78 o
  12  10   7         18.29        -40.52       180.23 o
  14  10   7        301.36        267.68       186.34 o
  16  10   7         90.81        493.59       252.12 o
  18  10   7       1573.92       2372.27       616.80 o
  20  10   7        170.13       -258.25       632.91 o
 -19  11   7       1064.64       1365.18       335.36 o
 -17  11   7       1520.10       2156.18       321.28 o
 -15  11   7       1840.07       2281.46       232.94 o
 -13  11   7        590.70        708.19       217.65 o
 -11  11   7        612.32        356.87       147.40 o
  -9  11   7        218.39         82.21       145.74 o
  -7  11   7       1219.98       1125.12       125.63 o
  -5  11   7        591.09        458.36       112.28 o
  -3  11   7        945.66        909.59       104.17 o
  -1  11   7         29.05         26.82        92.55 o
   1  11   7        397.57        352.05       141.53 o
   3  11   7      13584.93      14927.27       713.44 o
   5  11   7       1651.48       1698.49       269.25 o
   7  11   7       4970.85       4846.31       210.41 o
   9  11   7       4752.32       4997.46       444.91 o
  11  11   7       1264.25       1484.80       200.80 o
  13  11   7       2385.33       2475.31       239.53 o
  15  11   7       1260.86       2090.75       381.10 o
  17  11   7        248.21        207.45       328.85 o
  19  11   7        489.56       -135.89       528.73 o
 -16  12   7        209.61        717.29       280.65 o
 -14  12   7       1000.26        657.94       195.39 o
 -12  12   7       1259.60        821.29       192.90 o
 -10  12   7        836.20        768.26       165.52 o
  -8  12   7         99.11        125.32       160.92 o
  -6  12   7        101.85        235.45       146.93 o
  -4  12   7        604.87        575.24       127.09 o
  -2  12   7        539.33        452.51       111.83 o
   0  12   7        118.99        251.66       120.49 o
   2  12   7       2799.55       2806.78       161.06 o
   4  12   7       4012.31       3919.64       197.76 o
   6  12   7        424.26        555.86       144.25 o
   8  12   7        276.26        199.45       179.46 o
  10  12   7         14.62       -162.77       205.77 o
  12  12   7          9.57        208.83       214.88 o
  14  12   7          5.60        -59.30       240.82 o
  16  12   7        250.37         31.40       327.04 o
 -15  13   7        347.14        778.72       222.37 o
 -13  13   7        982.62       1513.22       211.12 o
 -11  13   7       1914.70       2002.41       194.88 o
  -9  13   7        954.97        997.35       231.57 o
  -7  13   7        267.18        199.07       135.88 o
  -5  13   7       3629.67       3096.67       394.41 o
  -3  13   7       6297.80       5165.32       365.65 o
  -1  13   7       5008.23       5586.24       219.82 o
   1  13   7       6691.23       6650.33       221.60 o
   3  13   7       1033.40       1046.62       144.96 o
   5  13   7       2946.87       2886.35       263.76 o
   7  13   7       4742.42       4726.23       395.72 o
   9  13   7       4105.18       4489.43       265.07 o
  11  13   7       1276.94       1417.72       247.25 o
  13  13   7        340.57        794.03       241.31 o
  15  13   7       1082.06       1086.22       326.78 o
 -14  14   7         41.99        378.93       232.19 o
 -12  14   7         37.25        101.04       218.51 o
 -10  14   7        215.02        293.13       200.43 o
  -8  14   7       1098.22       1061.49       244.40 o
  -6  14   7        145.12        230.16       150.98 o
  -4  14   7        240.12        343.54       199.62 o
  -2  14   7        213.69        326.59       270.91 o
   0  14   7        346.46        320.14       169.59 o
   2  14   7         96.39        185.80       150.77 o
   4  14   7        722.85        869.28       168.75 o
   6  14   7        931.53        504.88       184.24 o
   8  14   7        117.90        243.77       236.32 o
  10  14   7         64.91        260.10       247.07 o
  12  14   7        451.11        747.63       268.53 o
  14  14   7        228.42        119.60       413.79 o
 -13  15   7       1573.68       1009.83       438.78 o
 -11  15   7       4155.80       3444.42       231.60 o
  -9  15   7       6259.14       6453.47       572.13 o
  -7  15   7       2470.14       2914.91       310.58 o
  -5  15   7       2793.75       2378.98       236.20 o
  -3  15   7       2519.88       2374.51       327.73 o
  -1  15   7       3357.05       2741.37       195.13 o
   1  15   7       2745.10       2629.34       175.52 o
   3  15   7        569.36       1321.82       181.40 o
   5  15   7       2507.88       2881.55       403.21 o
   7  15   7       4331.89       4134.09       336.70 o
   9  15   7       1827.25       2225.73       305.02 o
  11  15   7       2663.43       3000.36       332.48 o
  13  15   7       1421.20       1457.71       438.96 o
 -10  16   7         13.47        201.57       381.65 o
  -8  16   7        324.28        525.91       246.03 o
  -6  16   7        230.91        937.77       386.16 o
  -4  16   7         59.56        179.23       206.40 o
  -2  16   7         14.98        148.60       194.62 o
   0  16   7         32.78         49.89       184.94 o
   2  16   7        616.46        641.68       194.24 o
   4  16   7        301.20        669.72       201.58 o
   6  16   7        669.38       1445.92       243.29 o
   8  16   7        746.76       1392.88       250.38 o
  10  16   7        478.06        280.84       572.38 o
  -7  17   7        161.97         54.36       564.14 o
  -5  17   7        191.78       -315.42       514.73 o
  -3  17   7        204.18          9.87       223.36 o
  -1  17   7          6.31       -173.39       275.55 o
   1  17   7        202.39        414.81       210.00 o
   3  17   7          9.35       -205.24       227.98 o
   5  17   7        357.59        371.94       356.42 o
   7  17   7        425.11        343.43       604.50 o
 -22   0   8       1033.64       1071.24       419.19 o
 -20   0   8       4242.50       4493.82       356.60 o
 -18   0   8       9007.70       8482.67       409.85 o
 -16   0   8       3935.48       3527.28       361.54 o
 -14   0   8      18262.09      17111.06      2534.11 o
 -12   0   8       5518.09       5338.00       384.46 o
 -10   0   8      16297.81      14288.09       726.75 o
  -8   0   8      23386.96      23104.32      1517.27 o
  -6   0   8      93426.79      89079.89      3066.52 o
  -4   0   8       8713.99       8240.14       711.56 o
  -2   0   8      19734.98      24679.92       764.63 o
   0   0   8      29481.96      30627.53       642.97 o
   2   0   8      89780.97      92384.18      3276.21 o
   4   0   8     238404.28     275042.25      6916.31 o
   6   0   8      31011.35      35502.08      1433.62 o
   8   0   8       6080.34       5909.81       238.79 o
  10   0   8       3399.29       3211.32       262.04 o
  12   0   8      14631.58      17575.47       432.06 o
  14   0   8       8254.10       7464.96       486.31 o
  16   0   8       3914.30       3360.81      1361.76 o
  18   0   8       1706.56       1064.81       231.12 o
  20   0   8       3495.29       3323.68       353.34 o
  22   0   8        948.31       1274.48       332.18 o
 -23   1   8        347.45        455.44       211.27 o
 -21   1   8         88.22        113.47       179.57 o
 -19   1   8          4.58        240.94       151.46 o
 -17   1   8        116.58        136.75       137.64 o
 -15   1   8        322.05        281.07       133.14 o
 -13   1   8        577.40        646.17       120.12 o
 -11   1   8        581.63        750.50       111.81 o
  -9   1   8       1647.86       1868.78       124.30 o
  -7   1   8        167.32        158.38        43.19 o
  -5   1   8        441.82        476.19        48.17 o
  -3   1   8       4888.27       6183.14       391.95 o
  -1   1   8       2330.59       2265.74       127.76 o
   1   1   8       1023.70        968.19        97.95 o
   3   1   8      10185.83      10631.84       349.69 o
   5   1   8         46.48        185.82        39.00 o
   7   1   8        282.39        381.21        51.70 o
   9   1   8       2312.22       1874.54       108.34 o
  11   1   8       2293.65       2707.10       207.73 o
  13   1   8       2372.60       2319.42       255.28 o
  15   1   8       1957.81       1876.19       167.52 o
  17   1   8       1006.86       1420.96       175.04 o
  19   1   8         26.02       -157.27       185.33 o
  21   1   8       1519.64       1779.49       240.90 o
  23   1   8        495.20        469.94       226.92 o
 -22   2   8        360.02        226.09       330.94 o
 -20   2   8        786.37        507.93       237.68 o
 -18   2   8       1449.39       1982.83       274.47 o
 -16   2   8        216.25        169.38       138.65 o
 -14   2   8        977.97        824.00       121.93 o
 -12   2   8         30.90        250.15        91.13 o
 -10   2   8       1469.89       1713.51       170.92 o
  -8   2   8       3945.64       3980.92       313.17 o
  -6   2   8       1549.81       1767.72       142.00 o
  -4   2   8       2233.36       2629.78       120.01 o
  -2   2   8         50.74        117.88        38.81 o
   0   2   8        653.33        574.77        47.96 o
   2   2   8         62.57         29.01        61.52 o
   4   2   8      43886.33      47044.50      1280.21 o
   6   2   8       3998.03       3489.29       239.96 o
   8   2   8        515.36        732.21        70.59 o
  10   2   8         59.03        -56.41        85.66 o
  12   2   8       3152.09       2980.33       158.00 o
  14   2   8        121.46        245.89       103.26 o
  16   2   8        665.38        556.87       138.25 o
  18   2   8        811.64        661.14       171.10 o
  20   2   8         33.13        190.16       186.86 o
  22   2   8         24.89        163.28       219.20 o
 -23   3   8         63.12        104.54       255.15 o
 -21   3   8        362.99        275.00       220.17 o
 -19   3   8        988.19        779.98       148.97 o
 -17   3   8        775.42        613.34       195.07 o
 -15   3   8         65.26         57.63       152.51 o
 -13   3   8        318.50        286.37       106.30 o
 -11   3   8       2248.19       2550.56       118.48 o
  -9   3   8        651.04        794.24        89.88 o
  -7   3   8         34.08        156.63        57.14 o
  -5   3   8       3031.08       2947.89        95.45 o
  -3   3   8         26.70         80.34        57.18 o
  -1   3   8        186.51        205.98        38.62 o
   1   3   8        593.58        593.91        38.60 o
   3   3   8       4017.40       3712.46       130.40 o
   5   3   8       1845.70       2464.26       118.68 o
   7   3   8         54.62         90.19        56.53 o
   9   3   8        408.57        601.18       102.50 o
  11   3   8        757.53        807.74        90.89 o
  13   3   8       3202.73       3056.25       219.31 o
  15   3   8        198.40       -110.64       118.17 o
  17   3   8        176.74        332.48       163.43 o
  19   3   8        491.82        550.42       184.83 o
  21   3   8        861.76       1128.39       219.42 o
  23   3   8        755.33        894.91       344.10 o
 -22   4   8        336.13        349.81       212.42 o
 -20   4   8        791.30       1434.61       198.51 o
 -18   4   8       2335.07       1940.34       231.81 o
 -16   4   8       2931.28       2354.90       267.70 o
 -14   4   8       7454.86       7257.23       590.08 o
 -12   4   8       1357.74       1456.84       104.32 o
 -10   4   8      10798.65      10905.23       583.41 o
  -8   4   8      12259.30      13879.08       738.75 o
  -6   4   8       9176.18       8346.16       205.80 o
  -4   4   8      14140.85      13586.60       556.05 o
  -2   4   8       3658.45       3164.16       145.88 o
   0   4   8      39431.28      39682.43       642.98 o
   2   4   8      49902.41      46533.19      2675.15 o
   4   4   8      11413.77      11652.96       365.15 o
   6   4   8      12994.70      12671.98       547.23 o
   8   4   8      16301.64      16925.69       532.80 o
  10   4   8       6748.01       6954.71       504.50 o
  12   4   8       6958.05       7689.20       582.30 o
  14   4   8      11510.12      11039.66       424.20 o
  16   4   8       2952.60       2835.00       277.26 o
  18   4   8         28.64        163.47       179.17 o
  20   4   8        568.14        497.58       201.83 o
  22   4   8       1501.64       1791.98       232.93 o
 -21   5   8        221.59        388.56       182.79 o
 -19   5   8        151.12        268.97       158.19 o
 -17   5   8         52.83         18.36       194.59 o
 -15   5   8        134.89        170.55       131.35 o
 -13   5   8          0.14        -19.55        95.49 o
 -11   5   8        366.28        382.81        99.71 o
  -9   5   8         16.87         49.96        66.79 o
  -7   5   8       1801.49       2047.43        97.89 o
  -5   5   8       1231.66       1100.65        71.94 o
  -3   5   8       1320.88       1509.17        73.66 o
  -1   5   8         25.53         75.43        43.77 o
   1   5   8          6.82         32.33        45.01 o
   3   5   8       1504.45       1775.02       107.17 o
   5   5   8       4174.48       4085.67       190.11 o
   7   5   8       1335.56       1371.09        84.71 o
   9   5   8        627.13        705.62        83.84 o
  11   5   8        126.50        123.77       103.58 o
  13   5   8       1727.28       1846.90       218.04 o
  15   5   8        143.07        380.88       134.34 o
  17   5   8         71.41        147.46       246.50 o
  19   5   8        624.64        564.69       194.49 o
  21   5   8          0.28        529.88       221.13 o
 -22   6   8        474.42        508.07       233.05 o
 -20   6   8        902.70       1500.39       206.63 o
 -18   6   8       2091.74       2116.49       172.77 o
 -16   6   8       8923.97       7792.41       596.14 o
 -14   6   8       7254.03       6049.30       339.80 o
 -12   6   8        236.56        112.84        88.39 o
 -10   6   8      29214.56      24804.38       660.89 o
  -8   6   8       2264.95       2340.04       102.70 o
  -6   6   8       1951.20       1702.37       113.93 o
  -4   6   8       5429.03       6173.97       188.60 o
  -2   6   8        233.84        499.16        53.39 o
   0   6   8       6893.05       7507.45       336.30 o
   2   6   8      14030.96      13319.13       474.81 o
   4   6   8      25797.87      25067.68      1013.17 o
   6   6   8      29643.31      31580.51      1912.27 o
   8   6   8      10137.23      10600.20       317.97 o
  10   6   8       9294.79       9471.85       225.56 o
  12   6   8       8711.65       8762.45       268.83 o
  14   6   8       6122.08       6598.21       254.65 o
  16   6   8       1735.05       1791.13       176.14 o
  18   6   8         90.80         92.83       165.08 o
  20   6   8        135.33        405.39       210.20 o
  22   6   8        468.47        890.47       351.40 o
 -21   7   8        329.97        114.13       212.75 o
 -19   7   8        889.33        948.15       175.00 o
 -17   7   8        106.42        -81.59       226.21 o
 -15   7   8          4.79        -13.73       115.96 o
 -13   7   8        134.52        323.16       107.77 o
 -11   7   8       1115.56        969.81        95.43 o
  -9   7   8       5683.59       5610.95       169.79 o
  -7   7   8         43.37         62.51        64.91 o
  -5   7   8        228.80        327.89        73.11 o
  -3   7   8       1321.29       1297.93        72.18 o
  -1   7   8       6871.26       7037.75       221.86 o
   1   7   8       2371.93       2444.76       200.07 o
   3   7   8       6874.59       7285.05       354.15 o
   5   7   8       9466.58      10880.42       323.93 o
   7   7   8       4603.05       4161.73       275.30 o
   9   7   8        302.07        274.61        90.04 o
  11   7   8        445.62        271.52       113.20 o
  13   7   8        644.93        742.57       135.25 o
  15   7   8         17.74        -71.97       171.81 o
  17   7   8        584.97        485.76       239.84 o
  19   7   8        401.65        508.81       226.79 o
  21   7   8       1274.89       1778.44       330.17 o
 -20   8   8       1812.88       1993.40       247.41 o
 -18   8   8        193.64        552.98       171.10 o
 -16   8   8        457.86        512.64       234.34 o
 -14   8   8       2486.66       2321.62       137.93 o
 -12   8   8       8305.93       6636.90       289.86 o
 -10   8   8       1448.89       1413.39       105.64 o
  -8   8   8        335.42        360.07        78.39 o
  -6   8   8       1731.68       1860.36       191.22 o
  -4   8   8       7759.77       8432.22       284.31 o
  -2   8   8      13832.66      13586.60       511.20 o
   0   8   8        765.98        782.71       139.35 o
   2   8   8       2517.93       2532.92       120.71 o
   4   8   8       4669.92       4391.23       259.84 o
   6   8   8       5029.96       5073.03       170.43 o
   8   8   8       9569.27       9017.81       209.81 o
  10   8   8       2524.24       2807.19       403.99 o
  12   8   8       1254.93       1491.08       155.79 o
  14   8   8       1629.30       1888.32       224.41 o
  16   8   8       1476.49       2603.57       251.38 o
  18   8   8       2244.57       2440.65       264.49 o
  20   8   8        576.44        666.89       283.15 o
 -19   9   8         87.73         68.19       340.96 o
 -17   9   8          1.10        -65.22       191.55 o
 -15   9   8         17.38        -84.16       255.05 o
 -13   9   8         58.72         79.55       139.25 o
 -11   9   8          9.73       -111.86       132.64 o
  -9   9   8        142.15        195.93       126.96 o
  -7   9   8       1066.11       1029.77       107.67 o
  -5   9   8         14.56        -29.14        94.54 o
  -3   9   8        670.98        890.07        99.10 o
  -1   9   8        167.47        336.43        86.48 o
   1   9   8        363.25        401.83       101.08 o
   3   9   8       1238.51       1186.09       100.55 o
   5   9   8        388.37        371.04        97.84 o
   7   9   8       1988.55       2180.64       148.47 o
   9   9   8        121.51         28.18       123.63 o
  11   9   8        341.90        403.26       143.08 o
  13   9   8       1240.41       1240.49       170.25 o
  15   9   8        728.60        486.08       191.45 o
  17   9   8          6.78        -25.44       185.95 o
  19   9   8         22.55       -150.25       455.03 o
 -18  10   8       2386.99       1935.84       259.19 o
 -16  10   8       1651.09       1363.66       196.55 o
 -14  10   8       4059.68       4526.68       341.16 o
 -12  10   8       5891.80       5897.40       276.61 o
 -10  10   8       4508.52       4410.66       357.21 o
  -8  10   8       3318.82       3018.20       273.52 o
  -6  10   8      12129.70      10865.06       249.76 o
  -4  10   8       5727.99       5229.44       238.48 o
  -2  10   8       8171.25       8424.79       470.78 o
   0  10   8       9315.93       8852.21       225.89 o
   2  10   8       4453.09       4207.07       184.53 o
   4  10   8      14710.46      15462.81       945.16 o
   6  10   8       3829.66       4004.62       322.06 o
   8  10   8       2060.07       2401.88       190.42 o
  10  10   8       3271.47       3468.00       249.51 o
  12  10   8       6486.78       7431.67       606.65 o
  14  10   8       4221.20       4936.80       363.03 o
  16  10   8       4917.38       4566.89       346.44 o
  18  10   8       2448.46       2726.21       362.19 o
 -17  11   8         22.41        208.05       260.72 o
 -15  11   8        165.07        339.34       224.79 o
 -13  11   8        834.49        967.71       195.26 o
 -11  11   8       1048.94        763.46       160.84 o
  -9  11   8       1159.65       1434.15       190.91 o
  -7  11   8        277.96        158.82       118.93 o
  -5  11   8         34.74         64.30       116.03 o
  -3  11   8        195.15        140.18       115.83 o
  -1  11   8          2.38       -109.30       109.30 o
   1  11   8         28.83         24.34       115.39 o
   3  11   8        263.01         74.92       252.42 o
   5  11   8        514.95        651.32       135.64 o
   7  11   8          9.02       -123.89       154.78 o
   9  11   8        288.04        127.10       241.31 o
  11  11   8        979.66       1151.18       256.41 o
  13  11   8        383.13        433.02       259.73 o
  15  11   8        670.15        971.12       247.23 o
  17  11   8         91.52        265.29       343.07 o
 -16  12   8        218.77        525.70       215.16 o
 -14  12   8          3.96       -159.45       191.65 o
 -12  12   8        685.69        893.74       321.19 o
 -10  12   8         29.15       -119.20       167.11 o
  -8  12   8        248.02        225.30       158.88 o
  -6  12   8       1355.85       1248.16       162.77 o
  -4  12   8        173.36        143.69       121.94 o
  -2  12   8         35.25        -65.00       139.20 o
   0  12   8        221.58        236.83       124.60 o
   2  12   8       1372.54       1649.85       190.65 o
   4  12   8       4753.36       4855.61       224.28 o
   6  12   8          3.29        295.12       152.85 o
   8  12   8        399.72        507.82       189.35 o
  10  12   8        491.64        423.90       222.68 o
  12  12   8         24.30        437.26       313.23 o
  14  12   8        136.03        637.77       268.51 o
  16  12   8        525.14        963.49       349.62 o
 -15  13   8          9.51        -59.82       260.21 o
 -13  13   8         87.13       -215.84       215.84 o
 -11  13   8         61.39         -6.92       177.92 o
  -9  13   8         18.24        316.73       189.24 o
  -7  13   8        306.03        256.93       164.05 o
  -5  13   8        203.57        160.11       150.48 o
  -3  13   8       1364.79       1192.19       167.16 o
  -1  13   8       1067.21       1218.94       170.08 o
   1  13   8       1167.56        951.76       183.27 o
   3  13   8       1104.73        804.47       148.83 o
   5  13   8        372.36        300.46       159.97 o
   7  13   8          2.50        -76.91       182.41 o
   9  13   8         21.43        337.64       203.47 o
  11  13   8         45.52       -129.45       249.19 o
  13  13   8        282.63        213.65       270.53 o
  15  13   8        652.14       1247.03       287.70 o
 -14  14   8       2503.27       2742.35       268.68 o
 -12  14   8       4304.19       3933.25       270.93 o
 -10  14   8       5057.89       4823.49       512.93 o
  -8  14   8       5457.60       4849.98       380.27 o
  -6  14   8       4422.63       4521.79       609.93 o
  -4  14   8       7535.10       6843.71       273.78 o
  -2  14   8       7707.06       6852.52       260.98 o
   0  14   8       7273.50       7450.86       281.97 o
   2  14   8       5619.03       6537.80       479.44 o
   4  14   8       2791.95       3046.17       344.48 o
   6  14   8       4895.24       5205.03       555.10 o
   8  14   8       3098.71       3096.10       374.09 o
  10  14   8       2396.72       2781.25       341.16 o
  12  14   8       1953.43       2340.05       327.73 o
  14  14   8       1766.68       3480.38       577.32 o
 -11  15   8         97.04        -80.35       211.84 o
  -9  15   8          0.57       -239.16       239.16 o
  -7  15   8          8.58       -130.13       257.79 o
  -5  15   8        301.43        377.02       185.54 o
  -3  15   8         31.05         81.13       179.34 o
  -1  15   8          5.58         73.75       179.98 o
   1  15   8         22.12        120.44       192.92 o
   3  15   8         66.60         80.61       208.02 o
   5  15   8        165.59        357.17       196.90 o
   7  15   8        359.23        -64.76       213.26 o
   9  15   8        858.04       1665.55       260.83 o
  11  15   8        302.59        327.21       341.16 o
  -8  16   8         12.81         42.87       296.99 o
  -6  16   8         70.20         11.92       265.29 o
  -4  16   8        415.81        739.55       263.54 o
  -2  16   8        355.58         25.88       299.56 o
   0  16   8       1499.32       1216.19       210.00 o
   2  16   8        926.58        787.05       215.04 o
   4  16   8        540.93        634.57       214.01 o
   6  16   8        960.63       1041.11       271.98 o
   8  16   8        849.49        971.57       271.49 o
  10  16   8        314.07       1172.75       670.38 o
  -5  17   8        623.69       1229.58       549.32 o
  -3  17   8        398.90        666.54       276.35 o
  -1  17   8        161.75        468.50       261.04 o
   1  17   8        260.74        291.50       305.62 o
   3  17   8         16.00       -124.36       529.55 o
 -21   1   9       1714.41       1744.44       417.59 o
 -19   1   9       3818.18       4039.16       295.04 o
 -17   1   9      12461.16      11600.82       317.14 o
 -15   1   9       1225.61       1333.71       147.60 o
 -13   1   9       1691.81       1388.63       155.01 o
 -11   1   9       2851.10       2831.09       168.51 o
  -9   1   9       6372.87       7485.81       371.62 o
  -7   1   9       3360.34       3178.63       133.95 o
  -5   1   9      16202.21      18433.21       571.90 o
  -3   1   9       1369.25       1096.25        83.93 o
  -1   1   9       3637.30       3435.46       203.97 o
   1   1   9      72895.93      83904.53      1614.86 o
   3   1   9      77028.85      78954.32      2087.58 o
   5   1   9       9141.65       8775.02       411.28 o
   7   1   9       5233.79       4777.54       190.93 o
   9   1   9      10911.17      11325.89       449.06 o
  11   1   9       5581.17       5367.62       348.67 o
  13   1   9       5487.15       5880.14       455.28 o
  15   1   9       3610.19       3702.96       329.39 o
  17   1   9       1564.49       1826.91       372.54 o
  19   1   9       2012.51       1699.22       207.27 o
  21   1   9        327.88       -133.88       199.97 o
 -22   2   9        108.50       -185.56       185.56 o
 -20   2   9        589.61        215.53       174.50 o
 -18   2   9        239.39        115.00       159.49 o
 -16   2   9        329.90        518.39       138.21 o
 -14   2   9        973.23        995.07       129.75 o
 -12   2   9       1109.66       1135.16       119.55 o
 -10   2   9        510.85        636.64        88.79 o
  -8   2   9        312.26        250.77        64.56 o
  -6   2   9         44.58         91.84        62.13 o
  -4   2   9       1264.12       1557.63        75.51 o
  -2   2   9       5259.51       5283.49       356.23 o
   0   2   9        435.81        683.52        60.82 o
   2   2   9        234.95        351.44        42.64 o
   4   2   9      13000.95      13858.41       579.43 o
   6   2   9         46.53         26.10        53.79 o
   8   2   9       6016.83       6028.34       334.07 o
  10   2   9       1121.37       1011.33       104.23 o
  12   2   9       1153.88       1394.82       105.36 o
  14   2   9        528.62        595.46       148.50 o
  16   2   9         10.72        155.70       154.41 o
  18   2   9       1098.69       1242.17       174.15 o
  20   2   9        925.06       1022.09       201.87 o
  22   2   9        481.92        561.88       238.45 o
 -21   3   9          4.74         -7.89       189.25 o
 -19   3   9        206.65        627.96       165.75 o
 -17   3   9       1300.53       1465.79       225.10 o
 -15   3   9       2760.03       2112.54       153.54 o
 -13   3   9       3659.36       3258.68       270.94 o
 -11   3   9       2308.89       2400.42       140.04 o
  -9   3   9        353.93        456.84        72.10 o
  -7   3   9         13.15        143.97        61.41 o
  -5   3   9       2207.34       2666.45       146.84 o
  -3   3   9        325.53        532.45        56.85 o
  -1   3   9       3945.34       4515.08       225.18 o
   1   3   9        363.49        513.90        42.64 o
   3   3   9         20.08         43.74        49.09 o
   5   3   9       2974.84       3085.09       102.32 o
   7   3   9      11313.86       9622.04       201.75 o
   9   3   9       5484.85       5133.72       303.48 o
  11   3   9       7446.04       6079.66       221.42 o
  13   3   9       1194.23       1411.91       380.77 o
  15   3   9         61.38        121.43       167.50 o
  17   3   9        520.22        716.34       195.43 o
  19   3   9          6.28        -74.02       188.11 o
  21   3   9        613.08        407.94       220.86 o
 -22   4   9        132.15        -15.99       218.65 o
 -20   4   9          1.26        -71.57       188.92 o
 -18   4   9          6.29        -50.36       227.76 o
 -16   4   9          0.27         22.86       130.07 o
 -14   4   9         15.44         61.27       118.96 o
 -12   4   9         27.71        -25.12        89.37 o
 -10   4   9       1634.97       1630.56       134.39 o
  -8   4   9         97.43        195.93        65.24 o
  -6   4   9        120.72         -4.17        58.82 o
  -4   4   9        127.31         95.78        56.19 o
  -2   4   9       3732.81       4331.50       237.35 o
   0   4   9       1256.13       1326.00        97.55 o
   2   4   9        518.69        455.83        42.45 o
   4   4   9        332.92        458.71        61.36 o
   6   4   9        695.19        818.64       130.26 o
   8   4   9        746.67        607.41        71.20 o
  10   4   9        334.77        399.82       104.60 o
  12   4   9       4553.82       4664.58       510.54 o
  14   4   9       1404.24       1629.34       194.74 o
  16   4   9        324.69        235.63       183.10 o
  18   4   9         32.82        159.88       206.12 o
  20   4   9        467.67        572.92       220.93 o
  22   4   9        260.27         66.88       275.73 o
 -21   5   9         77.28        158.03       190.34 o
 -19   5   9       2404.00       2249.42       209.57 o
 -17   5   9       6499.40       6293.44       538.72 o
 -15   5   9       7965.84       7274.86       377.06 o
 -13   5   9      16383.02      15845.17       591.01 o
 -11   5   9         78.75        146.19       106.32 o
  -9   5   9      17611.08      15430.16       676.29 o
  -7   5   9      19913.27      19220.26       524.73 o
  -5   5   9      25898.82      25869.70       711.58 o
  -3   5   9      17096.70      19343.45       919.71 o
  -1   5   9      16847.49      15937.63       611.00 o
   1   5   9      22968.64      20961.86       604.70 o
   3   5   9      37648.09      33942.51       973.46 o
   5   5   9      32109.40      32533.96      1077.35 o
   7   5   9      17724.94      18151.32       453.41 o
   9   5   9       3426.32       3392.85       191.34 o
  11   5   9      11981.90      13379.03       427.26 o
  13   5   9       8879.77       9393.31       383.66 o
  15   5   9       1942.73       1718.46       311.36 o
  17   5   9       2080.68       2352.53       431.15 o
  19   5   9        495.57        723.20       322.50 o
  21   5   9       2049.69       2166.17       390.73 o
 -22   6   9        141.86        593.57       348.94 o
 -20   6   9          4.97        107.04       208.26 o
 -18   6   9         40.22         72.88       156.00 o
 -16   6   9          7.44         46.83       196.41 o
 -14   6   9          5.96         14.57       111.87 o
 -12   6   9       1338.21       1274.38       154.69 o
 -10   6   9        231.73        205.00        68.42 o
  -8   6   9         33.41        -26.24        69.53 o
  -6   6   9        373.09        218.43        71.39 o
  -4   6   9        425.29        457.61        62.43 o
  -2   6   9         55.24        -23.69        49.41 o
   0   6   9          6.56         21.47        51.31 o
   2   6   9       1108.91       1151.48        83.65 o
   4   6   9        117.91        149.51        63.26 o
   6   6   9          9.55         18.57        72.48 o
   8   6   9       1217.48       1534.42       109.55 o
  10   6   9        672.44        877.66       124.73 o
  12   6   9         45.58        133.25       117.12 o
  14   6   9        116.85        -94.91       147.02 o
  16   6   9        821.24        652.32       184.17 o
  18   6   9        828.00       1340.98       232.42 o
  20   6   9        779.79       1165.13       290.48 o
  22   6   9        349.91       1368.76       718.97 o
 -21   7   9        479.18       1076.40       270.12 o
 -19   7   9        346.27        777.35       186.42 o
 -17   7   9         60.06       -179.97       179.97 o
 -15   7   9        282.13        397.63       131.98 o
 -13   7   9        650.51        865.80       116.92 o
 -11   7   9       8744.56       9055.20       449.57 o
  -9   7   9        949.84        821.31        81.42 o
  -7   7   9         13.96         32.02        70.71 o
  -5   7   9         18.70         56.75        65.08 o
  -3   7   9        148.66        114.43        62.93 o
  -1   7   9        233.14        210.95        57.93 o
   1   7   9        275.94        476.86        66.41 o
   3   7   9       8051.37       8318.49       478.18 o
   5   7   9       2904.37       3204.54       231.28 o
   7   7   9       1028.64       1020.62       101.28 o
   9   7   9         14.11        -31.84        87.89 o
  11   7   9        223.99        334.19       104.96 o
  13   7   9        355.48        309.42       131.52 o
  15   7   9        986.89        943.99       153.93 o
  17   7   9         17.18        118.45       252.16 o
  19   7   9        340.01        631.17       345.06 o
  21   7   9          1.14       -225.30       553.85 o
 -20   8   9          5.40        190.76       232.81 o
 -18   8   9          4.25        229.22       170.11 o
 -16   8   9         24.53       -116.78       164.28 o
 -14   8   9        126.06         51.54       121.96 o
 -12   8   9         96.91         33.69       106.39 o
 -10   8   9         22.36        134.80       158.19 o
  -8   8   9        390.20        332.81        79.96 o
  -6   8   9       3619.00       3303.99       178.14 o
  -4   8   9        419.52        365.45        77.12 o
  -2   8   9        189.69        104.39        74.36 o
   0   8   9       3096.80       2961.92       126.51 o
   2   8   9        254.10        221.71       100.86 o
   4   8   9       1257.34       1502.39       118.29 o
   6   8   9         75.03         92.61        98.09 o
   8   8   9        598.76        586.64       107.75 o
  10   8   9        317.15        387.64       131.62 o
  12   8   9         26.25         91.04       115.58 o
  14   8   9         16.71        197.10       162.75 o
  16   8   9        271.76        374.09       204.74 o
  18   8   9       1746.84       1849.04       230.21 o
  20   8   9       1467.75       1839.23       395.36 o
 -19   9   9       1170.35       1188.75       309.67 o
 -17   9   9       1281.60       1336.55       484.73 o
 -15   9   9       2891.62       3043.62       279.11 o
 -13   9   9       3780.97       3731.46       226.45 o
 -11   9   9       4080.86       3400.00       210.26 o
  -9   9   9       6268.75       5833.94       259.90 o
  -7   9   9      15901.32      16627.82       769.87 o
  -5   9   9      17358.12      17383.75      1084.38 o
  -3   9   9      19199.30      17817.43       864.44 o
  -1   9   9      18938.30      16166.82      1085.59 o
   1   9   9      16974.58      16938.80       487.46 o
   3   9   9      18273.30      19616.46      1046.43 o
   5   9   9      10152.74      10522.70       540.55 o
   7   9   9       2733.34       3017.10       157.58 o
   9   9   9       3587.27       3425.99       185.26 o
  11   9   9       6462.76       7414.64       352.39 o
  13   9   9       7068.27       6971.13       642.98 o
  15   9   9       2359.53       2798.69       315.90 o
  17   9   9        580.20        557.93       199.22 o
  19   9   9       1769.54       2020.82       290.91 o
 -18  10   9         22.08        304.12       243.01 o
 -16  10   9          5.24       -190.70       228.83 o
 -14  10   9         10.68        148.37       176.90 o
 -12  10   9        225.47        152.37       168.63 o
 -10  10   9        508.99        655.58       172.74 o
  -8  10   9        292.29        366.45       134.00 o
  -6  10   9        349.44        310.51       123.28 o
  -4  10   9        452.45        480.72       104.43 o
  -2  10   9         40.89        313.35       124.00 o
   0  10   9         45.83         25.47       110.82 o
   2  10   9         29.02         -6.63       115.99 o
   4  10   9       3700.34       3716.43       212.28 o
   6  10   9        280.13        286.61       132.58 o
   8  10   9          0.55       -120.09       159.17 o
  10  10   9         25.85        130.47       169.79 o
  12  10   9        304.63        200.96       196.72 o
  14  10   9        644.14        657.99       220.96 o
  16  10   9        284.36        399.90       299.83 o
  18  10   9         56.90        315.63       347.53 o
 -17  11   9       1971.36       2071.24      1085.46 o
 -15  11   9        272.35        421.18       322.28 o
 -13  11   9        735.75        901.93       210.76 o
 -11  11   9        192.69        272.21       166.90 o
  -9  11   9        704.53        422.87       160.40 o
  -7  11   9        315.10        335.25       130.68 o
  -5  11   9       1091.26        690.59       123.25 o
  -3  11   9        509.73        772.62       143.19 o
  -1  11   9       1803.01       1137.19       229.02 o
   1  11   9       4853.95       4598.47       201.89 o
   3  11   9       6400.47       6769.51       421.68 o
   5  11   9       2938.07       2561.58       168.77 o
   7  11   9       1118.35       1932.21       198.17 o
   9  11   9       1572.18       1487.55       186.70 o
  11  11   9       1883.91       2779.92       673.40 o
  13  11   9       2487.21       2213.75       239.68 o
  15  11   9        542.17        674.97       239.97 o
  17  11   9         16.73       -265.23       329.85 o
 -16  12   9        569.51        334.68       245.39 o
 -14  12   9        171.58        227.23       193.11 o
 -12  12   9        183.23        316.39       206.59 o
 -10  12   9        301.67        350.48       180.89 o
  -8  12   9        235.24        218.28       162.15 o
  -6  12   9        326.38        173.91       181.25 o
  -4  12   9       2290.08       1913.90       213.59 o
  -2  12   9       2573.10       2124.50       177.91 o
   0  12   9       2897.25       3436.83       419.11 o
   2  12   9        149.90        137.00       150.85 o
   4  12   9        458.08        217.18       152.03 o
   6  12   9        250.92        702.81       170.12 o
   8  12   9        351.81        202.53       233.11 o
  10  12   9         19.43          3.92       188.54 o
  12  12   9         18.28       -208.84       208.84 o
  14  12   9        201.88       -189.41       237.59 o
  16  12   9        569.50       1136.81       339.25 o
 -15  13   9       1621.26       2272.91       294.41 o
 -13  13   9       1022.26       1161.91       230.30 o
 -11  13   9       1421.93       1418.45       297.06 o
  -9  13   9       1279.78       1466.92       213.18 o
  -7  13   9       1718.92       1550.42       184.15 o
  -5  13   9        638.06        753.30       177.71 o
  -3  13   9       4419.86       4096.97       233.13 o
  -1  13   9       5849.04       5232.63       392.99 o
   1  13   9       5178.82       4636.32       373.49 o
   3  13   9       1773.76       2116.54       184.39 o
   5  13   9       3357.89       4187.01       223.63 o
   7  13   9       3858.79       3792.74       245.56 o
   9  13   9       2319.99       2406.18       279.39 o
  11  13   9       1739.93       1852.54       251.01 o
  13  13   9        779.87        960.09       257.53 o
  15  13   9        460.72        259.82       350.25 o
 -14  14   9         72.32       -246.65       334.09 o
 -12  14   9          1.94        -15.35       232.61 o
 -10  14   9        156.09        256.36       214.46 o
  -8  14   9        279.19        569.92       236.96 o
  -6  14   9        106.41         65.95       181.31 o
  -4  14   9         11.41         57.96       166.46 o
  -2  14   9        142.48         28.35       168.12 o
   0  14   9         24.83        229.21       178.70 o
   2  14   9        468.93        403.58       180.35 o
   4  14   9        461.70        958.73       175.36 o
   6  14   9        210.42        431.30       223.95 o
   8  14   9        556.42        953.83       458.61 o
  10  14   9        101.41        153.99       257.72 o
  12  14   9        226.38        838.74       270.38 o
 -11  15   9       1931.85       1841.05       378.62 o
  -9  15   9       3217.64       3237.59       345.66 o
  -7  15   9       2483.29       2281.59       250.90 o
  -5  15   9       2137.52       2174.58       205.29 o
  -3  15   9       2394.86       2006.70       199.18 o
  -1  15   9       2583.81       2573.55       543.36 o
   1  15   9       1201.35       1354.34       204.14 o
   3  15   9        864.19        894.39       202.89 o
   5  15   9       1162.48       1044.08       255.45 o
   7  15   9       2342.69       2177.82       230.04 o
   9  15   9       3203.07       3461.41       560.72 o
  11  15   9       2841.28       3287.39       749.44 o
  -8  16   9         38.07        314.97       341.69 o
  -6  16   9          0.06        165.34       264.43 o
  -4  16   9         64.77        215.82       204.02 o
  -2  16   9         27.91        177.13       229.91 o
   0  16   9          2.92        112.86       227.80 o
   2  16   9        479.30        775.45       228.24 o
   4  16   9        472.48        494.11       242.44 o
   6  16   9       1718.86       2021.58       321.31 o
   8  16   9        384.98       2444.34       689.32 o
  -3  17   9        115.56       1449.47       535.32 o
  -1  17   9        158.92        178.65       788.97 o
   1  17   9          2.68        519.94       587.61 o
   3  17   9          5.42       -508.96       508.96 o
 -22   0  10       1843.15       2380.63       363.49 o
 -20   0  10       2857.62       2581.76       590.08 o
 -18   0  10       2703.05       2396.37       666.26 o
 -16   0  10      12943.01      10983.67       548.08 o
 -14   0  10       5580.39       5043.47       992.39 o
 -12   0  10       1668.83       1977.59       150.60 o
 -10   0  10       3956.33       4180.96       228.47 o
  -8   0  10      22653.22      23573.64      1798.08 o
  -6   0  10      59156.56      66108.79      5181.04 o
  -4   0  10      66132.43      69372.53      5198.95 o
  -2   0  10      67989.45      69722.12      1061.40 o
   0   0  10      82223.73      87750.12      3232.08 o
   2   0  10       8161.36       6672.61       226.09 o
   4   0  10      74203.71      71938.04      5127.27 o
   6   0  10      30535.57      30401.34       834.24 o
   8   0  10       7692.22       7375.57       245.70 o
  10   0  10        294.83        556.04       120.05 o
  12   0  10       8857.39       8596.61       464.08 o
  14   0  10      11266.05      11184.52      3400.50 o
  16   0  10       3300.29       3618.60       562.49 o
  18   0  10       1404.30       1323.68      1056.22 o
  20   0  10       3350.00       4364.46       509.79 o
  22   0  10        636.39        379.50       436.22 o
 -21   1  10         85.52        -13.31       173.47 o
 -19   1  10          9.03        -28.59       177.54 o
 -17   1  10          6.11        -49.85       158.01 o
 -15   1  10         12.49        141.56       143.84 o
 -13   1  10        255.92        225.67        99.21 o
 -11   1  10        536.94        734.54        92.30 o
  -9   1  10        744.85        815.47        85.29 o
  -7   1  10       1634.57       1401.84        81.56 o
  -5   1  10       6184.45       6655.02       191.80 o
  -3   1  10        828.41       1020.58       114.22 o
  -1   1  10       1653.68       1904.94        75.41 o
   1   1  10       1644.18       1444.42       160.03 o
   3   1  10         11.61         37.98        46.64 o
   5   1  10       2193.90       2357.40       126.85 o
   7   1  10       1942.13       1863.78        90.84 o
   9   1  10       1099.23       1205.61        79.86 o
  11   1  10        783.94        565.58       107.84 o
  13   1  10       2428.67       2830.86       320.48 o
  15   1  10        941.27       1144.46       192.82 o
  17   1  10        588.36        816.84       274.24 o
  19   1  10        426.91        934.20       219.47 o
  21   1  10        833.83       1382.45       260.72 o
 -22   2  10        110.07        112.33       204.52 o
 -20   2  10        135.12        207.15       198.75 o
 -18   2  10        341.36        873.07       182.19 o
 -16   2  10        357.51        301.97       142.30 o
 -14   2  10          3.25        -21.56       120.93 o
 -12   2  10         25.76        -76.22        95.08 o
 -10   2  10        584.69        673.00        91.30 o
  -8   2  10         14.82         35.71        79.76 o
  -6   2  10       2191.85       2563.81       321.13 o
  -4   2  10          8.03        101.64        57.26 o
  -2   2  10        214.69        285.18        45.84 o
   0   2  10       3696.29       3977.26       153.02 o
   2   2  10        567.78        645.48        92.59 o
   4   2  10      18918.35      16760.90       648.25 o
   6   2  10         39.34        177.44        78.50 o
   8   2  10         46.82         19.19        66.73 o
  10   2  10          9.18        -43.60        81.04 o
  12   2  10        538.06        336.74       106.51 o
  14   2  10       1282.61        865.89       205.03 o
  16   2  10         38.00       -159.17       181.66 o
  18   2  10        108.65        235.50       212.09 o
  20   2  10        668.45        690.17       422.23 o
  22   2  10         36.38        249.14       321.43 o
 -21   3  10         61.24        -66.35       188.27 o
 -19   3  10         69.49        -54.86       176.94 o
 -17   3  10        836.93        744.93       153.77 o
 -15   3  10        993.65       1106.15       195.34 o
 -13   3  10         51.71        -36.28       107.69 o
 -11   3  10         19.54        -81.73        81.73 o
  -9   3  10          3.27         21.56        70.82 o
  -7   3  10        174.54        241.94        67.87 o
  -5   3  10         41.08        119.20        58.18 o
  -3   3  10        401.84        319.98        56.12 o
  -1   3  10       1436.41       1557.19       128.40 o
   1   3  10       2094.85       1845.08       124.59 o
   3   3  10       3428.74       3810.66       205.86 o
   5   3  10       3226.11       3351.58       213.52 o
   7   3  10         27.17        -27.98        64.05 o
   9   3  10        127.84        102.80        70.49 o
  11   3  10        146.72        165.32        94.69 o
  13   3  10         67.10         51.69       125.44 o
  15   3  10         31.05        377.57       168.14 o
  17   3  10       2919.62       2963.39       480.60 o
  19   3  10        385.87        192.09       242.79 o
  21   3  10        385.03        246.39       288.57 o
 -22   4  10        813.69        970.35       338.20 o
 -20   4  10        959.49        697.06       186.58 o
 -18   4  10       2784.38       3320.11       292.54 o
 -16   4  10       3572.93       2889.47       330.70 o
 -14   4  10       5239.14       4841.30       237.23 o
 -12   4  10       1974.00       2188.03       247.42 o
 -10   4  10       4549.74       4202.22       180.52 o
  -8   4  10      15409.04      14921.96       344.44 o
  -6   4  10       9276.05      11076.25       337.88 o
  -4   4  10      10022.68      10657.91       517.66 o
  -2   4  10      27329.36      25307.41      1273.23 o
   0   4  10      18556.09      16334.96       371.67 o
   2   4  10      18356.77      17953.46       773.60 o
   4   4  10      28692.76      26872.11       976.38 o
   6   4  10      24506.47      22483.05       881.55 o
   8   4  10      10993.46      11100.52       437.01 o
  10   4  10      11650.45      10163.18       495.44 o
  12   4  10       1077.05        993.86       162.12 o
  14   4  10         53.16        -94.10       147.83 o
  16   4  10       4109.70       4968.07       484.04 o
  18   4  10       3440.22       3569.08       289.76 o
  20   4  10       1108.58        822.09       255.93 o
  22   4  10       1280.49       2081.15       742.85 o
 -21   5  10          2.55         37.03       200.31 o
 -19   5  10         15.11         79.08       177.96 o
 -17   5  10          3.68         16.28       164.52 o
 -15   5  10         58.59         85.50       150.45 o
 -13   5  10          0.33        142.71       115.01 o
 -11   5  10         18.86         36.93        88.59 o
  -9   5  10       2352.54       2580.34       185.70 o
  -7   5  10       2099.57       1776.13        91.62 o
  -5   5  10       1136.71       1043.92        73.88 o
  -3   5  10       3262.09       3276.84       188.43 o
  -1   5  10        795.92        955.91        81.06 o
   1   5  10        124.25        236.59        62.49 o
   3   5  10       3912.60       4029.27       170.34 o
   5   5  10        284.81        221.73        62.99 o
   7   5  10         20.82        -16.58        74.49 o
   9   5  10       7529.92       6724.41       224.78 o
  11   5  10       1115.97       1059.87       156.28 o
  13   5  10       1126.42        856.27       128.20 o
  15   5  10        254.78        377.76       151.55 o
  17   5  10          1.37         73.89       197.30 o
  19   5  10        223.05        298.08       246.17 o
  21   5  10         13.54       -258.04       258.04 o
 -20   6  10        287.96        284.09       183.14 o
 -18   6  10       6058.12       5841.80       328.20 o
 -16   6  10       5465.86       5299.83       224.93 o
 -14   6  10        303.25        436.62       119.61 o
 -12   6  10       3474.13       3000.45       260.92 o
 -10   6  10        652.75        618.06        97.57 o
  -8   6  10       2741.37       2420.25       139.86 o
  -6   6  10       9902.96      10407.16       418.73 o
  -4   6  10       7343.86       7247.19       236.80 o
  -2   6  10       1492.01       1099.97        70.55 o
   0   6  10      16518.43      17625.31       213.40 o
   2   6  10      22315.04      22978.34       679.35 o
   4   6  10       3154.97       3110.45       115.81 o
   6   6  10       7068.17       6226.57       304.01 o
   8   6  10      21425.94      23250.59      1359.24 o
  10   6  10       3128.41       2863.04       202.27 o
  12   6  10         25.08         73.77       104.55 o
  14   6  10        529.99        553.16       158.82 o
  16   6  10       2416.25       2498.85       262.16 o
  18   6  10        927.12       1181.07       221.83 o
  20   6  10        537.33        -13.42       265.80 o
 -21   7  10          2.05        220.00       324.65 o
 -19   7  10        198.73        145.14       276.61 o
 -17   7  10        458.16        382.85       272.22 o
 -15   7  10        606.58        419.52       165.92 o
 -13   7  10         90.83       -103.13       125.58 o
 -11   7  10        593.53        680.36       112.46 o
  -9   7  10        347.35        412.71        81.20 o
  -7   7  10         37.52        129.64        83.95 o
  -5   7  10       1389.83       1555.23        93.92 o
  -3   7  10       7794.85       7678.94       191.17 o
  -1   7  10        874.62       1302.54       147.52 o
   1   7  10       1284.22       1250.65       126.01 o
   3   7  10       2081.43       2056.29       149.42 o
   5   7  10       2436.29       2302.31       150.94 o
   7   7  10       2657.29       3144.23       373.92 o
   9   7  10       2584.50       2463.99       200.38 o
  11   7  10        149.74        190.73       114.88 o
  13   7  10        114.10        241.26       125.63 o
  15   7  10       2047.79       2088.62       246.65 o
  17   7  10       3007.60       2851.54       222.71 o
  19   7  10        975.89        972.03       362.47 o
  21   7  10        882.79       -104.59       476.02 o
 -20   8  10       1107.53       1736.07       552.61 o
 -18   8  10        404.16        406.11       284.37 o
 -16   8  10       1245.97       1351.03       333.80 o
 -14   8  10        542.23        420.60       139.30 o
 -12   8  10       2013.17       2347.51       262.11 o
 -10   8  10       3955.58       3791.92       206.31 o
  -8   8  10       1709.96       1633.21        95.95 o
  -6   8  10       3441.23       2902.26       119.76 o
  -4   8  10       2219.30       2452.46       137.09 o
  -2   8  10       4797.32       4688.59       534.83 o
   0   8  10       6256.59       5923.96       220.32 o
   2   8  10       2111.98       2078.71       128.78 o
   4   8  10       2456.69       2391.90       144.32 o
   6   8  10        202.41        124.03       100.87 o
   8   8  10       1684.82       1649.83       120.76 o
  10   8  10       7410.73       6852.99       366.58 o
  12   8  10       8077.75       7209.09       253.09 o
  14   8  10       2158.26       2483.90       437.89 o
  16   8  10         26.85        219.33       230.54 o
  18   8  10        332.91         37.91       331.35 o
  20   8  10       1030.39        849.09       609.44 o
 -19   9  10          7.91        150.04       313.83 o
 -17   9  10          6.93         51.76       256.22 o
 -15   9  10          0.32       -237.90       276.98 o
 -13   9  10        118.07        293.82       181.66 o
 -11   9  10        213.65        301.61       136.73 o
  -9   9  10        122.58         20.13       138.89 o
  -7   9  10       1026.16       1203.50       159.14 o
  -5   9  10        150.99        149.59       111.49 o
  -3   9  10        403.66        410.25       141.83 o
  -1   9  10       1865.06       2047.17       274.43 o
   1   9  10        128.00        246.36       105.38 o
   3   9  10         53.83         70.76       103.58 o
   5   9  10        739.68        705.86       121.72 o
   7   9  10        482.87        527.65       118.14 o
   9   9  10         65.89        199.92       141.23 o
  11   9  10        283.50        368.59       148.64 o
  13   9  10         37.53       -156.20       168.49 o
  15   9  10        183.43        -50.52       197.69 o
  17   9  10        528.27        567.71       248.09 o
  19   9  10          2.93          0.21       382.57 o
 -18  10  10       1969.96       2134.36       301.34 o
 -16  10  10       2179.17       2390.06       432.31 o
 -14  10  10       2646.79       2840.88       298.96 o
 -12  10  10       4184.09       3575.85       301.46 o
 -10  10  10       4947.01       5078.46       314.99 o
  -8  10  10       4238.87       3927.98       186.65 o
  -6  10  10       7386.05       6915.52       279.93 o
  -4  10  10       8313.92       7851.66       469.13 o
  -2  10  10       5455.04       5457.24       253.94 o
   0  10  10       3653.24       3825.06       350.56 o
   2  10  10       3494.77       3696.52       304.34 o
   4  10  10      10169.10      11005.57       338.15 o
   6  10  10       1943.58       2442.34       254.52 o
   8  10  10       6261.73       6705.29       326.30 o
  10  10  10       5659.94       6087.49       287.09 o
  12  10  10       4239.69       4694.90       277.25 o
  14  10  10       4448.75       4888.04       294.49 o
  16  10  10       1838.58       1948.82       285.98 o
  18  10  10        864.44        236.75       776.62 o
 -17  11  10        167.07       -235.91       378.33 o
 -15  11  10        115.37        480.08       235.92 o
 -13  11  10        209.13        130.21       190.31 o
 -11  11  10        100.19        353.18       176.38 o
  -9  11  10        774.99        577.78       249.74 o
  -7  11  10       1064.64        911.99       138.23 o
  -5  11  10        352.84        165.33       227.52 o
  -3  11  10       1319.81       1060.77       152.29 o
  -1  11  10        182.66        122.79       132.91 o
   1  11  10       2191.29       2419.18       434.95 o
   3  11  10        111.51        377.11       183.33 o
   5  11  10        805.96       1228.75       155.93 o
   7  11  10       1163.65       1740.09       237.65 o
   9  11  10        120.06        260.00       187.69 o
  11  11  10        949.48       1198.77       234.16 o
  13  11  10        285.52        571.70       210.29 o
  15  11  10        296.82        126.38       247.75 o
  17  11  10        254.46       -324.48       606.14 o
 -16  12  10         57.64       -140.58       317.45 o
 -14  12  10        161.72        553.54       221.78 o
 -12  12  10        523.52        412.31       192.58 o
 -10  12  10        665.81        551.87       188.35 o
  -8  12  10          4.08        116.15       174.87 o
  -6  12  10       1017.36        806.78       237.03 o
  -4  12  10       1889.02       2128.40       274.47 o
  -2  12  10        469.02        427.41       156.25 o
   0  12  10        408.30        438.84       151.26 o
   2  12  10          7.90       -156.12       156.12 o
   4  12  10       2113.66       2700.41       244.43 o
   6  12  10         62.30        111.30       163.74 o
   8  12  10        283.61        701.23       281.13 o
  10  12  10        856.18       1009.87       252.01 o
  12  12  10        140.35        430.63       316.08 o
  14  12  10          4.90       -150.87       259.72 o
  16  12  10        220.03       -118.59       545.20 o
 -15  13  10         57.36       -296.05       296.05 o
 -13  13  10         26.55        533.93       244.84 o
 -11  13  10         74.48         52.09       195.15 o
  -9  13  10        470.95        642.69       239.36 o
  -7  13  10        370.92        150.36       178.66 o
  -5  13  10       1688.46       1489.34       222.53 o
  -3  13  10       1565.77       1067.40       158.68 o
  -1  13  10         29.73         88.47       158.48 o
   1  13  10        232.10        161.27       161.11 o
   3  13  10        144.98          5.26       224.22 o
   5  13  10         37.79        -90.73       175.94 o
   7  13  10         98.97       -138.96       205.14 o
   9  13  10        109.69        139.30       222.40 o
  11  13  10        146.39          2.00       374.56 o
  13  13  10        425.63        522.63       349.60 o
  15  13  10        502.02        840.04       532.85 o
 -12  14  10       2643.39       1789.51       220.66 o
 -10  14  10       3834.96       4328.43       324.71 o
  -8  14  10       4378.63       4942.00       401.67 o
  -6  14  10       4416.64       4618.96       326.54 o
  -4  14  10       6672.78       6378.75       647.73 o
  -2  14  10       5632.86       5623.15       285.23 o
   0  14  10       4779.88       5484.09       278.25 o
   2  14  10       6181.78       6317.13       376.47 o
   4  14  10       1030.04       1268.27       214.86 o
   6  14  10       3470.96       4080.44       282.46 o
   8  14  10       4197.77       5058.04       933.41 o
  10  14  10       2925.87       3324.51       301.16 o
  12  14  10       2354.57       2831.63       296.22 o
 -11  15  10         23.99          1.65       376.37 o
  -9  15  10         12.87        289.66       274.28 o
  -7  15  10         33.16        -41.62       256.70 o
  -5  15  10         54.04        294.38       192.24 o
  -3  15  10         86.08        185.91       203.65 o
  -1  15  10        218.74        216.77       251.34 o
   1  15  10         23.37        224.55       203.93 o
   3  15  10       1291.92       1584.52       372.67 o
   5  15  10        112.24       -284.26       284.26 o
   7  15  10        221.03        103.04       285.17 o
   9  15  10        315.55        976.08       273.15 o
  11  15  10        262.49        760.15       667.91 o
  -6  16  10        174.35        403.32       358.55 o
  -4  16  10        300.56        353.61       218.30 o
  -2  16  10        621.80        756.26       253.91 o
   0  16  10       1553.94       1795.17       400.95 o
   2  16  10       1151.75        627.58       232.83 o
   4  16  10        999.94        932.51       242.97 o
   8  16  10        301.30       1274.05       609.44 o
   1  17  10         11.34        205.89       582.26 o
 -21   1  11       1112.46       1120.18       215.33 o
 -19   1  11       1398.43       1803.86       226.57 o
 -17   1  11       1116.90        937.29       170.58 o
 -15   1  11       2400.10       2468.06       174.96 o
 -13   1  11       7507.56       7416.69       436.21 o
 -11   1  11       1607.20       1755.67       162.18 o
  -9   1  11       1209.13       1529.37       177.28 o
  -7   1  11       4630.96       4630.15       208.22 o
  -5   1  11      47493.86      44735.25      1351.37 o
  -3   1  11      40833.18      37579.65      1308.54 o
  -1   1  11       7464.68       7812.62       362.30 o
   1   1  11        969.55        912.45        84.62 o
   3   1  11      14806.44      16135.16       452.36 o
   5   1  11      35227.16      35198.76      1169.43 o
   7   1  11       3454.97       3762.09       174.31 o
   9   1  11        849.45        596.35        90.43 o
  11   1  11       4136.38       3647.38       177.13 o
  13   1  11       2525.25       2413.76       185.93 o
  15   1  11       5953.56       5590.15       531.71 o
  17   1  11       1973.30       2471.70       212.41 o
  19   1  11        603.47        530.94       214.90 o
  21   1  11       1564.94       1669.75       252.78 o
 -20   2  11        128.95        121.41       190.06 o
 -18   2  11        441.10        714.87       179.28 o
 -16   2  11        481.84        887.98       165.59 o
 -14   2  11        291.51        251.12       131.84 o
 -12   2  11         68.24        -34.39       115.07 o
 -10   2  11         95.19        179.44        96.18 o
  -8   2  11        647.44        748.15        96.37 o
  -6   2  11       1304.39       1100.68        82.11 o
  -4   2  11        344.25        281.44        64.43 o
  -2   2  11        878.05        808.83       107.63 o
   0   2  11       1235.82       1276.58        62.22 o
   2   2  11       4618.24       5085.21       212.63 o
   4   2  11       4237.39       3572.54       211.14 o
   6   2  11        183.88        309.86        65.20 o
   8   2  11       3079.36       2805.03       122.34 o
  10   2  11       1718.81       1925.22       124.90 o
  12   2  11         82.82         38.97       126.85 o
  14   2  11       1543.25       1723.41       212.42 o
  16   2  11       1871.45       2430.40       209.93 o
  18   2  11       1523.54       1589.50       226.57 o
  20   2  11         11.08        -38.41       269.17 o
  22   2  11       1221.28       1102.75       686.03 o
 -21   3  11        119.68        415.74       194.38 o
 -19   3  11       1788.03       1711.30       203.06 o
 -17   3  11       2199.08       2246.92       228.54 o
 -15   3  11        530.56        775.32       145.16 o
 -13   3  11        666.55        643.85       115.08 o
 -11   3  11         10.20         14.51        91.96 o
  -9   3  11       4535.27       4221.70       295.95 o
  -7   3  11       6776.45       7361.45       357.37 o
  -5   3  11         75.58        118.83        68.58 o
  -3   3  11       1902.00       2189.28       165.60 o
  -1   3  11        382.43        391.03        56.35 o
   1   3  11      20858.68      23605.90       709.52 o
   3   3  11      10369.28       9931.05       295.71 o
   5   3  11        102.06        349.36        65.43 o
   7   3  11       3999.38       4189.77       252.29 o
   9   3  11       5421.69       4955.74       231.81 o
  11   3  11         84.31         60.42       105.13 o
  13   3  11       1792.93       2027.30       218.01 o
  15   3  11        678.43        486.63       164.64 o
  17   3  11        597.92        775.04       196.63 o
  19   3  11        302.86        302.33       217.84 o
  21   3  11        411.76        613.35       299.57 o
 -20   4  11          7.97        -44.30       235.13 o
 -18   4  11         35.97         77.31       183.34 o
 -16   4  11          0.81       -139.51       139.51 o
 -14   4  11         55.22        198.61       278.63 o
 -12   4  11        631.93        558.94       136.01 o
 -10   4  11        309.80         81.15       106.01 o
  -8   4  11         49.17         75.97        72.64 o
  -6   4  11        170.99        172.79        71.25 o
  -4   4  11        372.26        485.51        67.37 o
  -2   4  11       1749.12       1571.74       126.73 o
   0   4  11        630.25        629.36        88.64 o
   2   4  11         33.64         97.47        57.81 o
   4   4  11        242.73        174.74        67.21 o
   6   4  11       1316.24       1331.09       102.77 o
   8   4  11       1170.81       1133.42        83.30 o
  10   4  11       1078.97        934.53        98.11 o
  12   4  11         36.76        201.29       101.80 o
  14   4  11       2826.50       2639.55       213.73 o
  16   4  11        212.04        135.63       192.83 o
  18   4  11        112.07        212.50       195.13 o
  20   4  11         44.81        -11.48       241.89 o
  22   4  11        505.59        934.75       546.02 o
 -21   5  11       1237.03        822.70       239.93 o
 -19   5  11       2280.95       2185.36       210.46 o
 -17   5  11       5342.92       4948.47       234.42 o
 -15   5  11       5506.37       5234.56       244.02 o
 -13   5  11       3687.64       3857.26       361.00 o
 -11   5  11        815.85        613.14       118.58 o
  -9   5  11      21846.94      23284.51       585.60 o
  -7   5  11      14304.80      14184.07       641.54 o
  -5   5  11      25262.15      24982.41       436.73 o
  -3   5  11      20999.98      20264.18       755.51 o
  -1   5  11      11483.32      10625.81       438.49 o
   1   5  11      24987.44      25307.78       846.08 o
   3   5  11      15137.06      14539.11       525.27 o
   5   5  11      22916.93      21633.89       624.80 o
   7   5  11      26087.85      24712.58       891.75 o
   9   5  11       2806.17       3044.48       232.65 o
  11   5  11        521.67        358.24       110.79 o
  13   5  11       5148.92       4996.70       344.45 o
  15   5  11       6026.64       6271.78       292.45 o
  17   5  11       7033.44       7387.39       327.54 o
  19   5  11       1501.65       1528.07       239.70 o
  21   5  11       1598.09       1857.30       343.28 o
 -20   6  11         66.45        414.61       193.63 o
 -18   6  11        235.47        226.84       198.99 o
 -16   6  11         62.53        -80.00       166.94 o
 -14   6  11         27.96        149.33       142.37 o
 -12   6  11          5.78         68.84       115.63 o
 -10   6  11         12.22         72.37        82.05 o
  -8   6  11        748.96        936.62        89.09 o
  -6   6  11         23.06         56.10        70.62 o
  -4   6  11        250.93        189.87        78.66 o
  -2   6  11        310.37        195.96        67.85 o
   0   6  11        584.04        566.17        70.70 o
   2   6  11        189.91        390.30        70.08 o
   4   6  11       4083.08       4007.29       215.75 o
   6   6  11          6.71        -30.53        76.39 o
   8   6  11        813.42       1077.98       112.04 o
  10   6  11        595.88        514.35       109.95 o
  12   6  11       2454.89       2444.11       171.24 o
  14   6  11       1209.61       1397.83       151.11 o
  16   6  11       1017.38       1107.80       214.56 o
  18   6  11        454.36        617.94       252.68 o
  20   6  11        243.14         98.24       276.81 o
 -19   7  11         47.10        263.80       205.70 o
 -17   7  11        576.96        605.31       353.88 o
 -15   7  11        455.11        335.90       153.03 o
 -13   7  11        410.68        381.19       134.64 o
 -11   7  11       4311.91       4214.31       396.42 o
  -9   7  11        529.59        696.13        98.91 o
  -7   7  11        975.40       1075.59       158.17 o
  -5   7  11       1407.95       1468.69       113.77 o
  -3   7  11        669.06        630.05        78.58 o
  -1   7  11        665.19        665.64       102.51 o
   1   7  11       3588.38       3277.18       180.97 o
   3   7  11       1475.25       1321.34        94.05 o
   5   7  11       6877.30       6439.75       399.30 o
   7   7  11        107.09        191.92        94.74 o
   9   7  11       4156.90       3907.59       191.75 o
  11   7  11       2655.75       2937.14       195.63 o
  13   7  11          7.81       -136.16       136.16 o
  15   7  11         63.22        244.15       162.78 o
  17   7  11        455.97        640.64       223.39 o
  19   7  11         31.62       -293.20       293.20 o
 -18   8  11        297.84        222.49       197.11 o
 -16   8  11        271.72         91.81       190.98 o
 -14   8  11          7.18         59.24       169.57 o
 -12   8  11        594.96        615.04       132.50 o
 -10   8  11        168.94        188.13       109.24 o
  -8   8  11        791.45        579.67       104.51 o
  -6   8  11       1579.71       1540.62       144.75 o
  -4   8  11        312.75        377.72        92.02 o
  -2   8  11        463.79        544.82       114.19 o
   0   8  11       1624.95       1813.61       200.55 o
   2   8  11          9.14         50.15        96.12 o
   4   8  11          2.26       -100.96       100.96 o
   6   8  11         22.43        -21.38       109.61 o
   8   8  11        338.63        146.32       119.42 o
  10   8  11        776.23        791.90       162.22 o
  12   8  11       2350.06       2165.22       232.60 o
  14   8  11       2785.14       3512.59       293.53 o
  16   8  11        709.80        456.67       202.74 o
  18   8  11       1770.12       2017.02       330.22 o
  20   8  11        146.24        441.43       615.20 o
 -17   9  11        682.94        719.04       255.87 o
 -15   9  11       2375.53       2928.94       531.57 o
 -13   9  11       4077.65       4725.97       776.94 o
 -11   9  11       8937.61       7483.19       270.20 o
  -9   9  11       5222.21       5239.48       365.17 o
  -7   9  11       5962.63       6074.09       579.68 o
  -5   9  11      15272.95      12968.30       703.95 o
  -3   9  11      18894.63      19811.12       494.93 o
  -1   9  11      17705.14      16871.02       862.49 o
   1   9  11       6270.12       6309.04       230.21 o
   3   9  11       7192.88       7669.94       454.81 o
   5   9  11      14685.38      15063.88       480.72 o
   7   9  11       4830.56       5671.13       196.88 o
   9   9  11       5115.35       6029.69       257.96 o
  11   9  11       6662.70       6895.56       318.16 o
  13   9  11       1209.24       1020.90       167.58 o
  15   9  11       1819.87       1952.10       231.48 o
  17   9  11       1885.32       1645.93       232.46 o
  19   9  11       1386.59       1619.95       410.96 o
 -18  10  11          8.59        266.01       419.19 o
 -16  10  11         94.58        332.70       318.16 o
 -14  10  11        130.43         36.52       253.83 o
 -12  10  11          1.36        -31.06       159.58 o
 -10  10  11          3.32          1.12       173.35 o
  -8  10  11         92.41        375.90       129.70 o
  -6  10  11       2143.87       1897.96       163.60 o
  -4  10  11        186.73         -8.52       157.27 o
  -2  10  11        324.45        558.30       220.72 o
   0  10  11        362.46        403.07       137.38 o
   2  10  11        327.68        530.60       169.27 o
   4  10  11          0.49       -110.13       151.77 o
   6  10  11         47.72        132.29       146.67 o
   8  10  11          3.60        -20.33       177.41 o
  10  10  11        404.65        310.98       205.05 o
  12  10  11        196.81         98.65       214.56 o
  14  10  11        122.53        -39.76       210.40 o
  16  10  11        194.98        193.36       296.51 o
 -17  11  11        477.88        978.39       535.32 o
 -15  11  11        144.40        205.37       281.65 o
 -13  11  11        749.12        869.52       203.38 o
 -11  11  11        257.15        228.89       390.73 o
  -9  11  11        678.97        589.61       177.01 o
  -7  11  11       1494.36       1156.64       358.75 o
  -5  11  11       7102.76       5666.50       238.32 o
  -3  11  11       1253.45       1276.32       153.73 o
  -1  11  11        873.45        931.78       149.97 o
   1  11  11       1232.67       1385.19       172.96 o
   3  11  11       1993.49       1865.40       252.84 o
   5  11  11       6597.28       7696.25       522.97 o
   7  11  11       1323.12       1669.18       220.03 o
   9  11  11        345.55         47.30       187.31 o
  11  11  11       1379.36       2211.75       284.46 o
  13  11  11        919.86        493.18       240.04 o
  15  11  11        477.63        387.06       276.26 o
  17  11  11        216.09       1007.22       474.37 o
 -14  12  11          1.22        -21.55       237.77 o
 -12  12  11         26.14        373.48       200.86 o
 -10  12  11        205.71        -96.70       203.55 o
  -8  12  11        428.09        603.17       219.72 o
  -6  12  11        846.40        808.92       217.94 o
  -4  12  11        280.73        121.78       162.23 o
  -2  12  11         14.62        173.85       152.88 o
   0  12  11         12.03         54.07       158.92 o
   2  12  11        285.86        349.71       181.85 o
   4  12  11         12.75        -49.22       183.56 o
   6  12  11         43.70         90.03       182.12 o
   8  12  11        190.55        260.17       208.11 o
  10  12  11        172.96        443.98       235.24 o
  12  12  11         86.53        116.82       222.88 o
  14  12  11        529.18        552.18       345.55 o
 -13  13  11        414.14        605.97       264.77 o
 -11  13  11       1266.55       1421.89       435.50 o
  -9  13  11       2100.30       2513.61       325.94 o
  -7  13  11       2839.90       2610.62       245.23 o
  -5  13  11        923.53        565.29       295.16 o
  -3  13  11       2033.22       1966.20       231.44 o
  -1  13  11       4422.15       4279.46       250.49 o
   1  13  11       5705.93       5045.32       615.87 o
   3  13  11       4786.51       4698.46       260.21 o
   5  13  11       1389.33       1632.32       224.30 o
   7  13  11       3181.47       3411.21       327.73 o
   9  13  11       3187.83       3954.82       502.94 o
  11  13  11       1187.66       1702.64       435.90 o
  13  13  11        457.20        731.83       429.93 o
 -12  14  11          7.12        567.44       386.25 o
 -10  14  11        121.32         19.46       280.20 o
  -8  14  11         33.21        -81.57       540.99 o
  -6  14  11        134.51        320.03       197.95 o
  -4  14  11         93.25        -88.47       184.62 o
  -2  14  11         49.85       -156.52       194.84 o
   0  14  11        122.97       -110.06       195.02 o
   2  14  11          0.25        -79.74       193.48 o
   4  14  11        164.50        316.84       223.30 o
   6  14  11        287.44        296.49       252.55 o
   8  14  11        570.14       1308.92       281.17 o
  10  14  11        256.54        388.38       372.78 o
  12  14  11        122.08       -300.00       926.51 o
  -9  15  11       2751.98       2927.77       479.31 o
  -7  15  11       2451.96       2295.15       285.27 o
  -5  15  11        626.42        358.76       263.06 o
  -3  15  11       1092.94       1276.09       215.00 o
  -1  15  11       1195.69        890.32       234.01 o
   1  15  11       1861.10       2421.91       233.70 o
   3  15  11       1701.73       2242.56       422.11 o
   5  15  11       1003.70       1498.46       274.91 o
   7  15  11       2003.84       1992.83       282.82 o
   9  15  11       3104.46       4440.66       751.09 o
  -4  16  11         27.93         54.64       250.08 o
  -2  16  11        115.93        229.33       246.43 o
   0  16  11        337.74        372.64       244.20 o
   2  16  11        443.00        325.24       253.87 o
   4  16  11        564.88       1574.65       646.50 o
 -20   0  12        308.75       -164.30       280.05 o
 -18   0  12       2957.32       3004.57       290.30 o
 -16   0  12       7679.22       7249.28       641.14 o
 -14   0  12        685.21        644.86       200.25 o
 -12   0  12      12866.27      13108.88       435.16 o
 -10   0  12      13175.69      13424.36       395.28 o
  -8   0  12      17820.09      19141.76       384.49 o
  -6   0  12      26655.81      27589.56      1372.44 o
  -4   0  12      67428.92      69680.05      3230.56 o
  -2   0  12      15950.92      18450.58       851.63 o
   0   0  12      30028.62      26898.75       853.00 o
   2   0  12      20072.45      19855.47       618.44 o
   4   0  12      15662.47      16351.12      1445.24 o
   6   0  12      13875.92      14573.66      1761.83 o
   8   0  12       7916.30      10214.53       433.30 o
  10   0  12       1277.48       1440.10       150.92 o
  12   0  12       4015.27       3305.13       292.42 o
  14   0  12       8140.89       9836.20       748.62 o
  16   0  12       3176.86       3131.92       328.99 o
  18   0  12       3628.27       4176.98       425.12 o
  20   0  12       2020.01       2305.84       348.54 o
 -21   1  12         21.60         -4.38       221.04 o
 -19   1  12          1.60        369.76       190.03 o
 -17   1  12          1.41         47.51       175.07 o
 -15   1  12        180.78         25.13       146.88 o
 -13   1  12        480.88        416.08       120.22 o
 -11   1  12        152.98         93.61       101.84 o
  -9   1  12         41.08        -54.42        88.12 o
  -7   1  12          6.61        149.22        74.21 o
  -5   1  12        328.97        289.58       109.58 o
  -3   1  12       2953.05       3339.80       556.31 o
  -1   1  12        852.06        833.24        65.40 o
   1   1  12          5.77         26.01        56.86 o
   3   1  12         81.48         50.29        59.91 o
   5   1  12       3582.63       2839.80       135.68 o
   7   1  12        250.49        248.49       105.70 o
   9   1  12        185.10        -29.79        85.04 o
  11   1  12        221.70        208.85       107.26 o
  13   1  12       3008.50       2430.16       224.19 o
  15   1  12       1614.06        906.99       234.60 o
  17   1  12        138.03        282.54       188.27 o
  19   1  12        713.57        676.81       222.39 o
  21   1  12        252.25        304.71       258.37 o
 -20   2  12        195.67        461.04       196.76 o
 -18   2  12          4.58        -62.18       221.10 o
 -16   2  12        184.95        234.85       160.42 o
 -14   2  12         44.74        382.71       180.97 o
 -12   2  12          6.01        115.24       123.29 o
 -10   2  12         52.78         43.42       104.98 o
  -8   2  12       1881.12       2207.54       122.06 o
  -6   2  12       3857.89       3866.97       151.65 o
  -4   2  12      11969.75      12025.71       493.62 o
  -2   2  12        318.33        426.66        71.29 o
   0   2  12        330.21        469.21        61.32 o
   2   2  12        563.33        553.92        69.04 o
   4   2  12        242.50       1103.54       407.97 o
   6   2  12        626.07        916.43        77.53 o
   8   2  12        939.80        825.89       136.70 o
  10   2  12         78.40         16.68        93.30 o
  12   2  12        148.44         13.78       110.96 o
  14   2  12       2058.06       2396.97       194.21 o
  16   2  12          2.98        358.53       200.26 o
  18   2  12          3.60        335.04       275.47 o
  20   2  12        457.17        682.86       248.46 o
 -21   3  12        210.75        461.75       208.22 o
 -19   3  12        251.44        270.06       200.54 o
 -17   3  12        140.50        214.37       165.73 o
 -15   3  12         66.69         60.41       144.73 o
 -13   3  12         29.20       -119.47       119.47 o
 -11   3  12          0.78        162.19       100.28 o
  -9   3  12        111.41         77.50        91.55 o
  -7   3  12          9.23         42.91       137.82 o
  -5   3  12       1072.45       1062.10        81.14 o
  -3   3  12        449.93        461.09        66.05 o
  -1   3  12        106.01         67.71        70.03 o
   1   3  12        283.27        230.10        73.81 o
   3   3  12        479.84        307.14        67.19 o
   5   3  12       2882.56       2687.87       183.51 o
   7   3  12        215.20        355.87        81.33 o
   9   3  12        340.28        475.38        90.81 o
  11   3  12         14.57        125.51       111.83 o
  13   3  12       1381.72       1489.01       168.82 o
  15   3  12        922.36       1040.54       429.01 o
  17   3  12         92.47        238.80       202.82 o
  19   3  12        729.53        534.11       282.55 o
  21   3  12        624.10        258.62       414.18 o
 -20   4  12        187.58        168.28       207.45 o
 -18   4  12       1282.11       1667.67       239.27 o
 -16   4  12       3800.38       3664.91       322.60 o
 -14   4  12       3718.60       3705.70       255.50 o
 -12   4  12       4528.22       4505.59       194.55 o
 -10   4  12        728.95        791.31       106.57 o
  -8   4  12      16429.13      16809.54       548.26 o
  -6   4  12      16428.50      16353.96       776.31 o
  -4   4  12      18488.59      20651.82      1125.28 o
  -2   4  12      20947.02      19553.59       740.55 o
   0   4  12       6933.28       6266.10       259.97 o
   2   4  12      24587.51      22596.87       483.01 o
   4   4  12      26996.53      26783.21       937.67 o
   6   4  12       6670.90       5419.08       308.07 o
   8   4  12       1010.27       1042.93        92.00 o
  10   4  12       1609.03       1409.26       142.04 o
  12   4  12       6527.89       6020.49       425.02 o
  14   4  12       3656.37       3687.52       230.85 o
  16   4  12       3895.96       3581.38       239.11 o
  18   4  12       2700.37       2388.27       253.42 o
  20   4  12        640.44       1126.91       256.80 o
 -21   5  12          8.40       -175.42       415.90 o
 -19   5  12         95.38        -48.78       191.82 o
 -17   5  12        133.36        400.85       187.35 o
 -15   5  12         13.68        279.48       161.34 o
 -13   5  12        388.25          3.48       126.95 o
 -11   5  12         89.37        -15.68       116.22 o
  -9   5  12         53.45        197.53        97.22 o
  -7   5  12        177.84        328.28        77.04 o
  -5   5  12        113.15        108.29        75.04 o
  -3   5  12          0.27        -18.96        66.73 o
  -1   5  12       1294.31       1367.05       112.70 o
   1   5  12       2189.87       2443.68       109.40 o
   3   5  12        180.40        238.79        96.21 o
   5   5  12       5866.58       5152.51       294.70 o
   7   5  12        417.37        269.61        83.87 o
   9   5  12        515.10        626.74        95.69 o
  11   5  12         71.65         -7.73       121.82 o
  13   5  12        197.21        373.33       151.24 o
  15   5  12          3.18       -156.91       166.18 o
  17   5  12        187.35        311.64       222.86 o
  19   5  12          3.76         -0.56       251.09 o
  21   5  12          0.23       -121.06       537.79 o
 -20   6  12         14.48         77.48       206.70 o
 -18   6  12       1796.10       1846.48       189.38 o
 -16   6  12       2600.06       2359.28       195.54 o
 -14   6  12       4416.95       4848.19       350.19 o
 -12   6  12       3349.73       3728.93       248.95 o
 -10   6  12       1918.46       2490.13       141.80 o
  -8   6  12      11715.06      11461.74       405.13 o
  -6   6  12      11455.42      10764.24       445.38 o
  -4   6  12       8781.18       9495.67       463.12 o
  -2   6  12       4198.76       3951.68       360.88 o
   0   6  12        630.34        425.49        86.30 o
   2   6  12      17332.81      15587.70       441.40 o
   4   6  12      26792.74      23666.36      1193.12 o
   6   6  12       1334.48       1216.29       157.39 o
   8   6  12        965.67       1441.57       136.19 o
  10   6  12         28.62          2.52       115.75 o
  12   6  12       4952.31       5246.31       395.38 o
  14   6  12       2550.06       2707.47       309.90 o
  16   6  12       2268.37       2283.47       361.25 o
  18   6  12       2037.15       1946.54       251.13 o
  20   6  12        330.02        -68.72       394.49 o
 -19   7  12        130.23        -26.01       208.66 o
 -17   7  12        123.63         80.19       207.55 o
 -15   7  12          1.04         74.27       156.51 o
 -13   7  12        173.67        175.12       135.28 o
 -11   7  12         91.30         71.94       125.88 o
  -9   7  12        570.69        628.29        98.96 o
  -7   7  12         19.59         83.52        89.07 o
  -5   7  12       1062.59        963.99       125.72 o
  -3   7  12       2350.47       2114.37       150.68 o
  -1   7  12       1791.05       1715.84       197.03 o
   1   7  12       8762.19       8256.42       307.48 o
   3   7  12        877.08        922.10        90.30 o
   5   7  12        646.61        752.65        99.01 o
   7   7  12         92.14        155.55        94.84 o
   9   7  12       5727.35       5820.29       642.60 o
  11   7  12       4678.03       5278.38       313.88 o
  13   7  12       2832.99       2737.38       238.79 o
  15   7  12       1408.37       1618.31       352.45 o
  17   7  12        524.03        590.42       378.54 o
  19   7  12       1166.19        802.26       416.35 o
 -18   8  12        574.02       1178.40       215.27 o
 -16   8  12        331.72        550.70       269.36 o
 -14   8  12        907.61       1172.61       213.92 o
 -12   8  12       1911.94       1716.82       148.08 o
 -10   8  12       6646.43       7369.84       218.58 o
  -8   8  12        641.18        620.97        99.02 o
  -6   8  12       1656.29       1547.85       153.71 o
  -4   8  12       1266.52       1363.10       120.07 o
  -2   8  12        315.31        431.16       122.26 o
   0   8  12       7525.40       6803.52       217.18 o
   2   8  12       3428.67       3353.00       262.11 o
   4   8  12       2084.24       2409.17       284.19 o
   6   8  12       6985.49       7329.10       279.95 o
   8   8  12       3284.55       3795.48       286.16 o
  10   8  12       2226.19       2446.26       177.49 o
  12   8  12       1578.57       1782.18       226.40 o
  14   8  12       1147.79       1212.75       301.88 o
  16   8  12        137.61       1021.28       401.81 o
  18   8  12         24.13       -223.86       323.54 o
 -17   9  12        111.44         70.14       265.01 o
 -15   9  12        178.39        -64.63       243.23 o
 -13   9  12         24.22        505.99       307.21 o
 -11   9  12         67.37        317.73       173.67 o
  -9   9  12       1157.32       1423.20       146.98 o
  -7   9  12        721.61        453.52       153.82 o
  -5   9  12         97.79        117.23       113.89 o
  -3   9  12          1.32       -129.70       129.70 o
  -1   9  12        186.65        300.56       115.54 o
   1   9  12        184.09        298.05       115.56 o
   3   9  12        425.39        572.51       136.87 o
   5   9  12        367.83        484.39       195.45 o
   7   9  12       1133.55       1089.00       215.64 o
   9   9  12        733.44        713.43       164.65 o
  11   9  12        149.73        188.95       162.37 o
  13   9  12         60.69        170.26       185.15 o
  15   9  12        333.83        355.72       214.26 o
  17   9  12          1.97         56.51       290.28 o
 -16  10  12       1843.33       2450.03       483.14 o
 -14  10  12       1736.51       1990.32       599.48 o
 -12  10  12       3922.09       4092.92       277.62 o
 -10  10  12       5860.61       5162.09       276.85 o
  -8  10  12       7938.29       8355.73       461.34 o
  -6  10  12       4265.11       4575.21       581.16 o
  -4  10  12       4853.28       5471.34       567.85 o
  -2  10  12       2335.35       2776.51       201.61 o
   0  10  12       4524.43       5084.02       810.04 o
   2  10  12       2218.88       2741.91       414.67 o
   4  10  12       3532.10       3780.13       287.55 o
   6  10  12       5551.97       6180.01       309.91 o
   8  10  12       5188.39       5259.53       285.47 o
  10  10  12       3532.33       3570.69       233.58 o
  12  10  12       2662.42       3290.99       374.22 o
  14  10  12       6415.43       6308.80       425.32 o
  16  10  12       2310.41       2536.27       306.91 o
 -15  11  12        160.00        493.31       369.41 o
 -13  11  12         19.51        -34.33       352.65 o
 -11  11  12          5.08       -163.81       221.10 o
  -9  11  12         17.56        -85.66       231.16 o
  -7  11  12        123.02         27.41       176.81 o
  -5  11  12        268.42        280.89       168.24 o
  -3  11  12       1047.01        852.68       169.97 o
  -1  11  12          2.56         52.40       153.91 o
   1  11  12        263.60       -152.80       152.80 o
   3  11  12        175.65        211.60       170.91 o
   5  11  12        298.18         44.32       249.27 o
   7  11  12       2001.85       1883.90       228.65 o
   9  11  12       1164.66       1404.47       219.80 o
  11  11  12       1173.48       1427.30       228.54 o
  13  11  12        209.61       -244.01       244.01 o
  15  11  12         31.52        251.91       273.68 o
 -14  12  12        390.31        886.43       290.80 o
 -12  12  12         15.94       -141.17       210.91 o
 -10  12  12        119.03        -60.29       242.40 o
  -8  12  12         31.03       -115.52       226.65 o
  -6  12  12         79.22        220.63       188.03 o
  -4  12  12       1771.51       1981.84       252.13 o
  -2  12  12         34.51        226.85       175.21 o
   0  12  12        158.36        186.32       243.69 o
   2  12  12         16.47        165.95       171.12 o
   4  12  12        352.98        198.49       186.50 o
   6  12  12         16.56        234.11       232.39 o
   8  12  12        631.14        829.63       210.82 o
  10  12  12        508.35        558.21       231.98 o
  12  12  12        290.30        929.29       254.93 o
  14  12  12         62.05        376.61       293.53 o
 -13  13  12        118.96        152.40       566.20 o
 -11  13  12         59.99        185.25       268.17 o
  -9  13  12        293.77        315.29       274.08 o
  -7  13  12        360.30        638.83       220.62 o
  -5  13  12        150.73         20.39       182.39 o
  -3  13  12         15.43        250.12       187.60 o
  -1  13  12        193.08        -42.79       200.90 o
   1  13  12          1.81        305.02       195.46 o
   3  13  12        538.33        753.37       298.55 o
   5  13  12         16.86        485.99       210.88 o
   7  13  12         82.39         77.96       258.89 o
   9  13  12        296.03        593.90       324.31 o
  11  13  12        397.80        671.03       371.35 o
  13  13  12        623.19       1243.39       733.80 o
 -10  14  12       2943.21       2791.79       334.88 o
  -8  14  12       2857.21       3188.91       604.27 o
  -6  14  12       2657.97       2568.27       215.09 o
  -4  14  12       1782.20       1502.63       302.17 o
  -2  14  12       4506.43       4635.83       451.59 o
   0  14  12       5823.42       5896.07       662.64 o
   2  14  12       5323.82       5666.34       313.34 o
   4  14  12       2439.93       2415.87       249.13 o
   6  14  12       2136.53       2309.32       447.06 o
   8  14  12       2400.92       2393.39       275.12 o
  10  14  12       2029.97       2079.85       517.60 o
  -9  15  12        101.44        102.95       483.43 o
  -7  15  12         54.01       -215.09       350.35 o
  -5  15  12         96.43        626.43       217.45 o
  -3  15  12        152.08        377.85       225.03 o
  -1  15  12         98.64        205.13       234.58 o
   1  15  12         55.91        -35.95       250.19 o
   3  15  12        431.23        516.95       235.89 o
   5  15  12          1.06         33.71       469.36 o
   7  15  12        414.94        186.13       676.15 o
  -4  16  12        335.61        406.02       423.31 o
  -2  16  12        769.84       1185.87       353.80 o
   0  16  12        789.18        576.48       718.56 o
   2  16  12       1543.75       2063.85       747.80 o
   4  16  12        906.17       3402.14       636.61 o
 -19   1  13        805.63        993.40       196.58 o
 -17   1  13       2056.19       2693.63       215.83 o
 -15   1  13       7385.21       6530.17       413.67 o
 -13   1  13       1014.71       1456.13       171.56 o
 -11   1  13       2121.23       2418.58       212.64 o
  -9   1  13       9523.15       9016.09       516.37 o
  -7   1  13      22974.36      25107.67      1296.19 o
  -5   1  13      14038.57      13849.60       816.12 o
  -3   1  13       7990.61       8719.61       767.74 o
  -1   1  13       9789.50      10533.22       279.53 o
   1   1  13       1990.67       2416.74       143.23 o
   3   1  13       3007.04       2701.92       149.10 o
   5   1  13      19110.32      17417.74       628.98 o
   7   1  13       2877.98       2984.82       182.22 o
   9   1  13        613.85        993.97       113.31 o
  11   1  13       7075.37       7132.74       227.57 o
  13   1  13       3358.96       3380.17       210.58 o
  15   1  13       3231.48       3019.06       212.81 o
  17   1  13       2352.87       2197.11       217.61 o
  19   1  13       1058.80       1213.43       243.67 o
 -20   2  13         30.80        162.02       219.72 o
 -18   2  13          2.15       -199.75       199.75 o
 -16   2  13         21.41         13.20       178.78 o
 -14   2  13        185.01         71.63       138.21 o
 -12   2  13         40.52         85.34       120.82 o
 -10   2  13        329.35        218.31       103.68 o
  -8   2  13         81.01        206.74       126.45 o
  -6   2  13        182.97        222.68        89.29 o
  -4   2  13       1384.94       1403.66        95.86 o
  -2   2  13         61.81        162.86        73.97 o
   0   2  13       1051.96        969.89       126.63 o
   2   2  13       5490.23       4727.87       184.28 o
   4   2  13         41.53        140.53        90.71 o
   6   2  13       4797.47       4473.27       154.51 o
   8   2  13        496.60        542.76       148.55 o
  10   2  13       3066.14       3066.30       146.71 o
  12   2  13       1749.32       1554.93       140.06 o
  14   2  13       1227.45       1503.48       189.02 o
  16   2  13        809.71        797.72       169.20 o
  18   2  13       1389.94        883.50       213.59 o
  20   2  13        692.59       1079.87       255.72 o
 -19   3  13         18.18        118.66       210.68 o
 -17   3  13         29.55          8.79       179.50 o
 -15   3  13       1051.60        872.65       231.32 o
 -13   3  13       3605.15       3331.67       354.43 o
 -11   3  13        856.08       1096.19       121.98 o
  -9   3  13         48.57        -21.97        95.60 o
  -7   3  13        993.80       1051.46       123.66 o
  -5   3  13       2328.17       2893.86       234.84 o
  -3   3  13       2527.21       2912.26       190.98 o
  -1   3  13       3040.19       2903.49       153.28 o
   1   3  13       5652.58       5014.44       175.04 o
   3   3  13       1504.29       1764.72       166.92 o
   5   3  13        597.58        821.06        83.24 o
   7   3  13        828.50        551.38       112.51 o
   9   3  13       2038.86       1814.20       147.38 o
  11   3  13        615.85        404.35       116.37 o
  13   3  13       2035.37       1824.17       198.39 o
  15   3  13        442.68        378.38       186.64 o
  17   3  13        696.64        762.95       214.32 o
  19   3  13        443.23          0.05       243.38 o
  21   3  13          6.12       -248.72       560.02 o
 -20   4  13         18.55       -214.40       214.40 o
 -18   4  13          2.08         -5.02       189.83 o
 -16   4  13         33.12        131.09       166.28 o
 -14   4  13          7.79         35.32       148.66 o
 -12   4  13         40.50         19.47       123.12 o
 -10   4  13         44.51         42.05       111.50 o
  -8   4  13          0.20         50.61        96.79 o
  -6   4  13       2201.88       2232.05       215.22 o
  -4   4  13       1336.07       1721.03       201.07 o
  -2   4  13       1034.28       1265.32       119.33 o
   0   4  13       2300.71       2249.22       112.34 o
   2   4  13        129.83        123.83        75.39 o
   4   4  13        264.00        213.03        70.14 o
   6   4  13        814.59        975.84        85.61 o
   8   4  13        808.67        901.76        92.24 o
  10   4  13       1123.18       1387.14       170.20 o
  12   4  13         23.62         77.00       125.31 o
  14   4  13          2.43        165.16       167.02 o
  16   4  13        292.22         -9.91       207.83 o
  18   4  13        687.52        832.89       202.79 o
  20   4  13         83.35        140.48       249.50 o
 -19   5  13        234.04        838.01       262.71 o
 -17   5  13       3365.73       3459.07       217.57 o
 -15   5  13       4105.87       4261.39       295.99 o
 -13   5  13       5367.82       5103.09       462.15 o
 -11   5  13      11206.45      11624.24       271.71 o
  -9   5  13       2260.22       2246.48       155.03 o
  -7   5  13      13759.18      14010.74       571.62 o
  -5   5  13      14217.68      15000.22       229.56 o
  -3   5  13      15482.12      13884.78       892.17 o
  -1   5  13      17589.63      17734.61       584.20 o
   1   5  13      26381.52      24553.16       870.28 o
   3   5  13       4779.21       5213.06       149.66 o
   5   5  13        475.88        456.89        84.96 o
   7   5  13        920.54       1269.48       152.56 o
   9   5  13      14480.94      13902.60       813.02 o
  11   5  13       5366.72       5393.25       370.63 o
  13   5  13       4487.41       4980.79       238.98 o
  15   5  13       4098.23       4869.05       275.44 o
  17   5  13       4982.59       4105.84       363.98 o
  19   5  13       1955.18       2255.73       276.96 o
 -20   6  13         17.98       -301.66       301.66 o
 -18   6  13         30.88       -150.27       183.78 o
 -16   6  13        119.13        164.02       179.84 o
 -14   6  13         44.71        212.20       150.88 o
 -12   6  13        363.70        434.09       133.68 o
 -10   6  13        109.57        197.48       114.37 o
  -8   6  13        276.45        362.81       106.55 o
  -6   6  13         80.62         17.98        80.74 o
  -4   6  13        107.29        158.52        93.78 o
  -2   6  13        212.89        220.98        88.47 o
   0   6  13       1150.71       1021.22       100.98 o
   2   6  13       1694.09       1780.37       156.29 o
   4   6  13       1868.55       1868.27       148.34 o
   6   6  13       3423.10       3422.39       153.58 o
   8   6  13       5482.30       5312.28       300.31 o
  10   6  13        722.06        743.73       121.24 o
  12   6  13       1254.96       1577.43       181.86 o
  14   6  13        771.82        643.36       182.04 o
  16   6  13        125.00       -183.55       260.57 o
  18   6  13        240.69        704.57       266.89 o
  20   6  13        270.08        485.08       589.67 o
 -19   7  13        712.59       1166.39       251.33 o
 -17   7  13         64.43        115.14       189.34 o
 -15   7  13          1.71        470.05       264.59 o
 -13   7  13         15.50        106.43       129.27 o
 -11   7  13        192.52        204.52       137.50 o
  -9   7  13       1263.80       1191.10       161.14 o
  -7   7  13        962.08        690.02        90.62 o
  -5   7  13       4332.71       3611.46       300.83 o
  -3   7  13       2957.75       3057.56       150.51 o
  -1   7  13          1.35        -22.00       109.45 o
   1   7  13       3413.72       3614.20       265.30 o
   3   7  13        186.96        298.93       100.70 o
   5   7  13       3655.64       4141.61       178.01 o
   7   7  13        775.12        611.06       100.58 o
   9   7  13       1563.95       1464.29       128.44 o
  11   7  13        805.96       1147.17       149.80 o
  13   7  13        146.74        289.93       173.41 o
  15   7  13         93.47        123.71       208.41 o
  17   7  13        626.42        769.55       298.66 o
  19   7  13         65.31        480.96       629.20 o
 -18   8  13        155.53        528.38       277.19 o
 -16   8  13         28.66        160.22       172.23 o
 -14   8  13        247.81        421.62       168.83 o
 -12   8  13         37.24         73.71       155.94 o
 -10   8  13          0.34        117.59       131.76 o
  -8   8  13        814.35        607.50       103.55 o
  -6   8  13         13.24        107.13       112.52 o
  -4   8  13        994.11        874.17       119.79 o
  -2   8  13       1514.04       1260.69       118.38 o
   0   8  13        343.42        335.23       111.80 o
   2   8  13        938.70        911.11       164.24 o
   4   8  13        939.29       1153.70       153.58 o
   6   8  13        433.93        585.98       125.27 o
   8   8  13        527.25        476.36       130.30 o
  10   8  13       2123.04       2127.57       180.41 o
  12   8  13        433.65        441.40       171.88 o
  14   8  13        503.38        493.85       183.78 o
  16   8  13        966.75       1158.55       358.00 o
  18   8  13        980.63       1287.72       385.13 o
 -17   9  13       1655.09       1574.61       340.87 o
 -15   9  13       1613.79       1014.71       278.38 o
 -13   9  13       2025.31       2212.94       377.56 o
 -11   9  13       6193.62       5818.83       345.45 o
  -9   9  13      11227.53       9448.11       406.84 o
  -7   9  13       4198.19       3311.48       309.83 o
  -5   9  13       5024.49       4868.92       510.20 o
  -3   9  13       8825.26       8762.50       636.26 o
  -1   9  13       9131.69       8170.69       421.74 o
   1   9  13       7796.79       7027.56       563.24 o
   3   9  13      10593.41      10687.36       291.09 o
   5   9  13       7311.23       8431.06       288.93 o
   7   9  13       4856.70       4950.07       229.33 o
   9   9  13       3200.97       3546.23       297.80 o
  11   9  13       3721.48       3384.69       362.71 o
  13   9  13       2130.51       2099.37       192.11 o
  15   9  13       1590.74       1886.52       298.65 o
  17   9  13        286.43        300.66       335.96 o
 -16  10  13          5.85       -129.53       383.37 o
 -14  10  13        222.36        481.59       275.48 o
 -12  10  13        120.56        414.03       220.63 o
 -10  10  13        463.29        589.50       247.87 o
  -8  10  13          1.09       -168.16       168.16 o
  -6  10  13        254.40          5.64       165.12 o
  -4  10  13        218.09        235.77       166.78 o
  -2  10  13        636.17        275.48       161.34 o
   0  10  13         16.15       -163.96       163.96 o
   2  10  13        256.57        542.74       163.24 o
   4  10  13        335.55         70.43       176.05 o
   6  10  13         61.35        -16.32       192.73 o
   8  10  13        460.19        344.98       184.38 o
  10  10  13         69.50         93.24       204.56 o
  12  10  13         29.57       -213.77       213.77 o
  14  10  13          3.09        418.09       250.58 o
  16  10  13        482.86       1352.29       568.26 o
 -15  11  13       1481.61       1678.15       470.25 o
 -13  11  13        336.25        774.50       442.09 o
 -11  11  13       1068.92       1412.41       373.87 o
  -9  11  13       1028.62       1082.93       227.52 o
  -7  11  13       1415.68       1638.00       199.67 o
  -5  11  13       2446.39       3341.34       520.42 o
  -3  11  13       3193.50       3308.61       357.09 o
  -1  11  13       1195.99       1265.94       355.22 o
   1  11  13       1015.49       1170.54       172.08 o
   3  11  13       1135.62        986.84       176.24 o
   5  11  13       3749.99       4346.44       481.55 o
   7  11  13        886.50       1367.90       252.33 o
   9  11  13        149.72        -25.19       207.43 o
  11  11  13       1040.90       1093.43       240.97 o
  13  11  13       1201.27       1112.70       249.91 o
  15  11  13        690.93        882.87       310.15 o
 -14  12  13         16.56        378.84       648.97 o
 -12  12  13         50.13        337.54       354.60 o
 -10  12  13        282.79        135.53       254.05 o
  -8  12  13        102.56         43.15       232.07 o
  -6  12  13         37.27         16.81       189.15 o
  -4  12  13         74.55         38.97       179.37 o
  -2  12  13        324.28        545.74       187.91 o
   0  12  13          8.86       -110.18       208.62 o
   2  12  13         55.16         74.04       180.36 o
   4  12  13         16.26        544.25       198.31 o
   6  12  13        100.95        433.07       223.68 o
   8  12  13        846.30       1181.17       364.20 o
  10  12  13        826.69       1633.94       270.12 o
  12  12  13        208.37        186.51       253.68 o
  14  12  13        331.32         48.30       319.05 o
 -11  13  13        837.11        449.02       275.94 o
  -9  13  13        776.90        350.76       286.85 o
  -7  13  13       1206.60       1078.19       251.85 o
  -5  13  13       1996.98       1822.52       313.23 o
  -3  13  13       3471.50       3665.81       687.67 o
  -1  13  13       5090.52       4977.37       273.18 o
   1  13  13       4862.04       5818.27       728.80 o
   3  13  13       4628.88       4364.36       269.12 o
   5  13  13        980.30        936.97       252.55 o
   7  13  13       1212.62       2153.28       481.29 o
   9  13  13       1378.11       1581.84       287.34 o
  11  13  13       1050.70       1398.17       310.49 o
 -10  14  13         10.53       -177.89       571.55 o
  -8  14  13        174.25         44.65       267.16 o
  -6  14  13        660.22        784.74       213.27 o
  -4  14  13         85.22        164.94       236.32 o
  -2  14  13          1.24         54.41       233.58 o
   0  14  13          8.64         19.89       235.18 o
   2  14  13        407.14        643.85       402.45 o
   4  14  13         54.72        -43.29       225.13 o
   6  14  13        776.51        485.09       273.43 o
   8  14  13        256.41        413.55       289.97 o
  10  14  13        463.89       1071.46       584.73 o
  -7  15  13       1240.17       1885.14       457.90 o
  -5  15  13        683.33        272.93       578.14 o
  -3  15  13        997.46        922.42       305.98 o
  -1  15  13       1152.88       1287.79       253.59 o
   1  15  13       1529.08       1903.08       296.35 o
   3  15  13       1487.13       1488.81       411.53 o
   5  15  13       1141.22       1807.72       583.08 o
 -20   0  14        828.50        927.14       304.43 o
 -18   0  14       2822.08       2672.34       467.78 o
 -16   0  14       2684.23       2694.22       396.55 o
 -14   0  14       8252.72       7003.69       775.80 o
 -12   0  14      12611.37      12103.56       878.68 o
 -10   0  14       9260.59       9038.39       466.13 o
  -8   0  14      10715.61      10584.77       870.14 o
  -6   0  14      13473.65      12955.07       572.74 o
  -4   0  14      39879.31      43086.05      1659.61 o
  -2   0  14      11777.99      12061.57       559.55 o
   0   0  14       1686.16       1668.85       280.77 o
   2   0  14       6300.01       7387.11       457.79 o
   4   0  14       3851.99       3780.61       424.64 o
   6   0  14      15308.35      15292.09      1606.66 o
   8   0  14       9541.45       9438.37       327.36 o
  10   0  14       6997.11       6558.11       283.26 o
  12   0  14       1211.43       1461.21       207.28 o
  14   0  14       5533.16       4183.74       478.08 o
  16   0  14       6220.57       5632.34       914.16 o
  18   0  14       2477.15       1803.43       317.36 o
  20   0  14        220.32        493.87       401.08 o
 -19   1  14          0.28         18.45       194.46 o
 -17   1  14          0.39        142.18       186.57 o
 -15   1  14         45.88         39.13       173.75 o
 -13   1  14          9.54         16.42       142.71 o
 -11   1  14        554.42        486.86       119.30 o
  -9   1  14        192.34        197.91       105.19 o
  -7   1  14        133.84        -55.61        98.36 o
  -5   1  14          0.39         92.73       154.01 o
  -3   1  14        656.43        580.78        95.09 o
  -1   1  14        210.81        599.41        90.58 o
   1   1  14        437.88        578.57        93.40 o
   3   1  14       1082.02        825.90        93.03 o
   5   1  14        608.21        791.48       132.35 o
   7   1  14        994.88        739.78        98.46 o
   9   1  14       1269.43       1063.65       110.44 o
  11   1  14        541.42        562.78       145.80 o
  13   1  14        163.84        163.88       167.47 o
  15   1  14        435.78        502.95       238.81 o
  17   1  14        800.94        870.67       238.95 o
  19   1  14        803.96        920.92       392.63 o
 -20   2  14          4.01        381.67       211.60 o
 -18   2  14         36.47        109.40       207.36 o
 -16   2  14        267.94        144.49       171.34 o
 -14   2  14       1420.52       1635.30       294.80 o
 -12   2  14        983.41       1183.15       128.22 o
 -10   2  14        416.94        475.18       109.80 o
  -8   2  14          6.68         14.50       102.47 o
  -6   2  14        154.88        283.57        96.30 o
  -4   2  14       8976.55       8200.57       434.18 o
  -2   2  14        913.59       1024.28       141.00 o
   0   2  14        137.06        171.64       109.69 o
   2   2  14        336.19        216.62       102.31 o
   4   2  14        291.33        528.99        93.00 o
   6   2  14       3911.69       3197.20       140.21 o
   8   2  14        414.17        129.22        95.73 o
  10   2  14        141.40        349.94       115.78 o
  12   2  14         76.65        -87.00       127.35 o
  14   2  14        829.65       1111.27       183.05 o
  16   2  14       1431.01       1186.60       233.70 o
  18   2  14        552.37        457.94       231.79 o
  20   2  14          1.67       -211.50       251.68 o
 -19   3  14         30.26        -25.62       215.82 o
 -17   3  14         12.74       -170.74       179.59 o
 -15   3  14          8.55       -167.72       167.72 o
 -13   3  14        335.27        323.79       139.94 o
 -11   3  14        231.19        250.02       135.80 o
  -9   3  14        673.88        794.85       152.62 o
  -7   3  14       1726.55       2133.37       135.38 o
  -5   3  14          8.95         43.41        93.30 o
  -3   3  14        142.66         36.54        93.24 o
  -1   3  14        168.60        210.88        87.90 o
   1   3  14        160.77        173.80        83.36 o
   3   3  14        743.19        772.49        86.54 o
   5   3  14         13.39         25.22        91.48 o
   7   3  14         76.49        155.47        97.41 o
   9   3  14        821.55        837.37       112.78 o
  11   3  14        350.12        285.19       162.10 o
  13   3  14        250.02        405.89       157.26 o
  15   3  14       2217.41       2338.28       253.79 o
  17   3  14       1110.93        617.98       384.90 o
  19   3  14        865.71        902.41       366.42 o
 -18   4  14       1223.39       1202.39       200.93 o
 -16   4  14       2985.37       3308.24       279.35 o
 -14   4  14       2904.11       3756.84       486.62 o
 -12   4  14       2980.37       3055.38       176.90 o
 -10   4  14       3027.89       3338.04       176.75 o
  -8   4  14       7592.58       8200.46       627.39 o
  -6   4  14       9288.25       9814.50       533.58 o
  -4   4  14      17054.80      15933.04       679.07 o
  -2   4  14      21494.60      20357.35       990.75 o
   0   4  14      10199.60      10462.24       218.77 o
   2   4  14       9151.00       9242.09       404.52 o
   4   4  14       2952.56       2388.68       200.74 o
   6   4  14        614.09        613.42        86.39 o
   8   4  14      14279.53      13259.04       284.16 o
  10   4  14       5267.96       4223.43       439.11 o
  12   4  14       2722.36       2440.27       263.45 o
  14   4  14       3486.18       3182.10       445.89 o
  16   4  14       2503.48       2410.06       239.76 o
  18   4  14       2357.67       2499.03       492.22 o
  20   4  14       1567.45       1172.75       593.79 o
 -19   5  14         34.29         78.24       210.18 o
 -17   5  14         97.44       -185.28       185.28 o
 -15   5  14          2.07         75.80       170.93 o
 -13   5  14          6.85         94.32       138.01 o
 -11   5  14          8.81        262.33       146.94 o
  -9   5  14       1223.50       1100.69       117.22 o
  -7   5  14        725.24        736.80       135.23 o
  -5   5  14        175.82         90.81       123.48 o
  -3   5  14       1393.61       1058.25       110.67 o
  -1   5  14          8.90         95.95        85.57 o
   1   5  14       8909.33       8541.74       335.49 o
   3   5  14       1283.00       1223.25       130.20 o
   5   5  14        633.70        714.02        99.95 o
   7   5  14       1090.48       1292.36       157.39 o
   9   5  14          0.86          8.16       116.83 o
  11   5  14       1154.29       1009.87       149.71 o
  13   5  14        138.77        147.26       177.84 o
  15   5  14         72.41        164.87       195.49 o
  17   5  14         38.33        333.14       238.33 o
  19   5  14         53.32       -162.25       354.07 o
 -18   6  14         83.29         60.27       197.09 o
 -16   6  14       2233.05       2729.47       434.24 o
 -14   6  14       3434.19       3568.49       252.91 o
 -12   6  14       1813.56       1617.96       149.83 o
 -10   6  14        965.51       1196.14       185.03 o
  -8   6  14       6269.30       6219.41       272.49 o
  -6   6  14       8219.63       8456.94       488.93 o
  -4   6  14       6283.49       6613.72       184.12 o
  -2   6  14      12512.64      11290.70       568.98 o
   0   6  14       2825.81       2801.19       401.21 o
   2   6  14       1914.29       2321.32       128.40 o
   4   6  14         60.70        158.63       111.01 o
   6   6  14       7946.62       6760.89       304.34 o
   8   6  14       7437.44       6746.09       193.67 o
  10   6  14        858.61       1123.16       144.40 o
  12   6  14       2924.91       2851.76       470.15 o
  14   6  14       1873.47       2069.69       229.19 o
  16   6  14       1360.49       1474.32       325.11 o
  18   6  14       2693.87       2448.75       271.92 o
 -17   7  14          4.01        179.66       198.48 o
 -15   7  14          0.43         27.91       204.12 o
 -13   7  14          0.43         65.32       136.12 o
 -11   7  14        364.16        286.02       140.87 o
  -9   7  14         49.68        124.70       117.60 o
  -7   7  14        892.70        712.30       117.04 o
  -5   7  14        921.10        909.86       108.41 o
  -3   7  14         58.76         97.31       104.66 o
  -1   7  14        177.19        122.18       109.65 o
   1   7  14         82.43         36.63        95.74 o
   3   7  14       1648.03       1802.21       123.59 o
   5   7  14       7042.56       6640.38       376.72 o
   7   7  14       4965.25       4561.33       200.74 o
   9   7  14       1328.79       1352.65       136.33 o
  11   7  14       1191.87       1796.69       253.64 o
  13   7  14       1704.98       2025.78       190.21 o
  15   7  14       1512.60       1106.44       298.06 o
  17   7  14        609.57        608.93       555.05 o
 -18   8  14        703.33        320.04       400.66 o
 -16   8  14        204.97        257.06       212.90 o
 -14   8  14       1241.99       1408.08       290.64 o
 -12   8  14       2212.64       1997.67       199.02 o
 -10   8  14       2263.54       2612.79       219.61 o
  -8   8  14        530.98       1121.57       169.87 o
  -6   8  14       1287.67       1051.58       127.61 o
  -4   8  14       2983.46       2852.97       172.44 o
  -2   8  14       1060.94       1056.50       133.32 o
   0   8  14       1754.00       1704.75       226.40 o
   2   8  14       3933.99       3931.21       295.78 o
   4   8  14       5976.17       5641.84       225.61 o
   6   8  14       4842.79       5115.50       438.84 o
   8   8  14        562.11        641.75       138.03 o
  10   8  14       1876.70       1991.81       182.49 o
  12   8  14        476.37        330.55       195.85 o
  14   8  14        138.40         35.25       188.00 o
  16   8  14        212.71        596.64       324.52 o
  18   8  14         61.17        489.20       504.84 o
 -17   9  14         45.37        368.13       482.61 o
 -15   9  14        219.64        370.89       504.96 o
 -13   9  14        265.09        353.63       359.82 o
 -11   9  14         62.04        529.61       271.89 o
  -9   9  14        225.37        213.14       186.34 o
  -7   9  14        351.12        502.92       130.13 o
  -5   9  14        231.17        527.69       172.19 o
  -3   9  14         37.60         -7.76       155.87 o
  -1   9  14        229.77         74.69       124.30 o
   1   9  14        829.47       1013.30       160.21 o
   3   9  14         58.85         59.66       139.94 o
   5   9  14         21.49        -78.87       147.00 o
   7   9  14        451.95        371.04       183.27 o
   9   9  14        174.79        319.52       159.71 o
  11   9  14        288.17        226.28       178.36 o
  13   9  14         42.49       -107.20       231.03 o
  15   9  14         44.49        727.15       308.80 o
  17   9  14         10.67       -701.68       701.68 o
 -16  10  14       2413.95       2396.41       422.90 o
 -14  10  14       3485.89       3762.76       315.21 o
 -12  10  14       3800.46       5293.05      1216.40 o
 -10  10  14       2730.28       3223.86       373.98 o
  -8  10  14       2167.98       2407.10       199.97 o
  -6  10  14       2219.18       2754.08       451.24 o
  -4  10  14       6259.10       6935.29       295.19 o
  -2  10  14       3351.22       3637.50       308.35 o
   0  10  14       2786.92       3029.33       210.58 o
   2  10  14       2296.64       2230.11       232.63 o
   4  10  14       3734.77       4902.85       276.66 o
   6  10  14       8992.65      10274.85      1211.79 o
   8  10  14       2284.82       2164.23       295.62 o
  10  10  14       3149.27       3917.42       348.53 o
  12  10  14       3593.62       3646.18       271.95 o
  14  10  14       2367.61       2512.13       288.47 o
  16  10  14       1710.24       1818.43       528.73 o
 -13  11  14        141.96        352.40       430.72 o
 -11  11  14        208.82         59.46       345.78 o
  -9  11  14        417.07        174.46       337.07 o
  -7  11  14        459.14        326.73       238.46 o
  -5  11  14         15.76       -126.02       188.50 o
  -3  11  14          6.62        206.06       203.75 o
  -1  11  14         98.10       -176.28       189.15 o
   1  11  14        334.19        481.18       177.99 o
   3  11  14        270.10        417.92       188.70 o
   5  11  14       1361.55       2114.23       412.72 o
   7  11  14       1524.02       2166.94       305.19 o
   9  11  14        681.33        587.21       248.88 o
  11  11  14        153.13        380.78       244.54 o
  13  11  14        914.54       1350.33       267.22 o
 -12  12  14          8.31       -510.61       514.73 o
 -10  12  14         30.91        -25.36       374.43 o
  -8  12  14          1.16       -134.59       255.31 o
  -6  12  14         32.97       -218.56       218.56 o
  -4  12  14        496.44        902.84       197.90 o
  -2  12  14          2.63       -230.73       230.73 o
   0  12  14         96.26        252.43       200.55 o
   2  12  14         92.88         93.70       184.23 o
   4  12  14        196.54        221.12       217.19 o
   6  12  14        170.95        562.80       234.52 o
   8  12  14        284.45        705.17       302.77 o
  10  12  14        215.70        -10.11       288.78 o
  12  12  14        265.40        833.41       312.30 o
  -9  13  14          8.07        380.35       307.46 o
  -7  13  14          1.11         -8.71       223.04 o
  -5  13  14         13.06       -248.68       248.68 o
  -3  13  14         12.51       -161.92       219.09 o
  -1  13  14         30.01        122.46       230.69 o
   1  13  14        129.64        232.59       216.95 o
   3  13  14          7.92        -87.51       203.26 o
   5  13  14         82.87        469.41       250.37 o
   7  13  14        838.40        525.07       296.91 o
   9  13  14        630.70        865.69       462.36 o
  11  13  14         91.96        474.46       416.26 o
  -8  14  14       2420.24       2554.70       484.26 o
  -6  14  14       3409.60       4134.17       273.84 o
  -4  14  14       1540.26       1578.11       236.68 o
  -2  14  14       2742.81       3008.05       275.74 o
   0  14  14       3220.06       3777.66       342.71 o
   2  14  14       3048.55       3792.27       444.46 o
   4  14  14       2901.45       2744.34       261.36 o
   6  14  14        909.72        921.68       290.41 o
   8  14  14       1746.49        889.45       616.85 o
  -5  15  14        246.55        621.29       336.01 o
  -3  15  14         10.70        149.34       293.16 o
  -1  15  14         50.29       -300.54       300.54 o
   1  15  14        162.32       -199.40       353.27 o
   3  15  14        114.11        304.72       614.38 o
 -19   1  15        398.58        719.65       217.61 o
 -17   1  15       1196.42       1434.43       311.44 o
 -15   1  15       4235.86       4216.07       693.26 o
 -13   1  15       4896.20       5509.70       255.63 o
 -11   1  15       8329.08       9472.45       329.39 o
  -9   1  15       3577.00       4171.18       338.11 o
  -7   1  15       3446.70       3485.64       291.52 o
  -5   1  15       4820.49       5088.32       310.07 o
  -3   1  15      11149.57      11591.44       843.73 o
  -1   1  15       5994.70       5430.45       318.81 o
   1   1  15       1774.79       1585.17        99.00 o
   3   1  15         98.03        118.47        86.77 o
   5   1  15       8272.45       7834.16       393.36 o
   7   1  15      17003.77      14552.04       362.10 o
   9   1  15       2339.81       2533.68       247.20 o
  11   1  15        648.25        285.03       140.19 o
  13   1  15       7191.71       7796.35       331.64 o
  15   1  15       3610.58       3713.77       384.79 o
  17   1  15       2151.95       2705.32       530.73 o
  19   1  15        736.38        916.82       264.40 o
 -18   2  15          7.87        -91.17       209.92 o
 -16   2  15         84.74        128.39       199.44 o
 -14   2  15          2.75        111.34       173.78 o
 -12   2  15        261.92        183.53       186.86 o
 -10   2  15         10.40        -20.80       112.36 o
  -8   2  15        143.53        201.57        99.21 o
  -6   2  15         95.20         51.39        99.65 o
  -4   2  15        387.43        530.11       104.52 o
  -2   2  15        418.33        435.40       115.89 o
   0   2  15        954.65        993.03       113.60 o
   2   2  15       1248.92       1328.85        94.77 o
   4   2  15        703.52        461.82        96.25 o
   6   2  15       5081.79       4569.61       168.56 o
   8   2  15       1215.98       1551.31       125.16 o
  10   2  15       1295.61        886.61       128.05 o
  12   2  15        748.40       1260.24       358.69 o
  14   2  15       2782.30       2694.18       221.55 o
  16   2  15       1955.63       1928.85       346.75 o
  18   2  15        402.72        352.84       259.77 o
 -19   3  15         32.27         85.52       217.73 o
 -17   3  15        940.57       1011.65       265.56 o
 -15   3  15        760.64       1229.55       239.53 o
 -13   3  15        161.55        270.82       158.88 o
 -11   3  15        357.04        573.33       130.53 o
  -9   3  15        273.40        214.16       116.95 o
  -7   3  15       4692.67       5166.85       376.04 o
  -5   3  15       3966.97       4313.89       175.06 o
  -3   3  15       2432.65       2686.47       284.21 o
  -1   3  15        506.04        450.77       103.61 o
   1   3  15         12.61          2.04        94.39 o
   3   3  15       2249.94       2761.92       205.16 o
   5   3  15       2203.43       1836.05       145.85 o
   7   3  15        197.55        112.08       101.31 o
   9   3  15       2988.51       3020.42       198.40 o
  11   3  15       2569.30       2343.74       226.06 o
  13   3  15         89.27        280.46       205.05 o
  15   3  15        294.25        420.51       208.74 o
  17   3  15        592.08        400.77       346.03 o
  19   3  15       1294.65       1433.84       417.72 o
 -18   4  15          0.49        -87.50       211.73 o
 -16   4  15          2.64        -10.47       179.27 o
 -14   4  15        267.19        170.97       210.95 o
 -12   4  15        474.36        610.10       154.53 o
 -10   4  15        658.31        953.37       138.01 o
  -8   4  15          5.37        -22.02       115.60 o
  -6   4  15          2.17        137.69       105.49 o
  -4   4  15        422.27        420.07       121.40 o
  -2   4  15        854.33        860.81       114.91 o
   0   4  15       1771.37       1626.98       200.36 o
   2   4  15        184.88        176.92       100.64 o
   4   4  15         90.55         28.20       102.69 o
   6   4  15        236.09        152.75       100.23 o
   8   4  15        193.94        -18.42       108.10 o
  10   4  15        376.51        442.17       139.19 o
  12   4  15        255.54        117.98       137.82 o
  14   4  15        279.16        442.20       212.64 o
  16   4  15        412.98         92.50       208.53 o
  18   4  15        102.50        258.50       311.92 o
 -19   5  15        682.72        356.77       248.35 o
 -17   5  15       2987.71       2734.30       206.03 o
 -15   5  15       4652.87       5108.54       420.21 o
 -13   5  15       3997.44       4360.34       407.71 o
 -11   5  15       4360.54       4118.50       246.34 o
  -9   5  15       1406.10       1609.65       165.62 o
  -7   5  15      20413.56      20632.67       476.58 o
  -5   5  15      18659.14      20330.48       796.31 o
  -3   5  15      13000.18      12992.01       688.23 o
  -1   5  15        478.91        539.71        99.89 o
   1   5  15         67.25        -36.50       113.43 o
   3   5  15       8920.49       8757.03       563.75 o
   5   5  15      17817.67      16736.48      1337.58 o
   7   5  15       4759.83       4496.60       344.42 o
   9   5  15       5836.74       6300.80       289.06 o
  11   5  15       4922.91       4680.75       581.97 o
  13   5  15       4916.96       4910.02       411.77 o
  15   5  15       4641.46       4945.16       320.95 o
  17   5  15       2071.23       1599.82       271.96 o
  19   5  15       2319.72       3193.78       602.85 o
 -18   6  15         15.93       -102.65       264.56 o
 -16   6  15        108.48       -195.57       195.57 o
 -14   6  15          1.40         58.67       146.15 o
 -12   6  15         31.34        111.58       178.18 o
 -10   6  15          1.46        -51.99       210.24 o
  -8   6  15         19.93         33.87       132.70 o
  -6   6  15          8.36         16.61       124.94 o
  -4   6  15          0.96        -42.83       124.85 o
  -2   6  15        963.90       1032.08       112.09 o
   0   6  15         15.41        -84.56       135.60 o
   2   6  15       5078.45       4705.88       178.38 o
   4   6  15       2450.98       2189.21       131.44 o
   6   6  15        251.72        157.19       110.84 o
   8   6  15       1326.70       1368.17       129.46 o
  10   6  15       1111.76        868.45       147.21 o
  12   6  15        682.99        405.97       166.33 o
  14   6  15        720.08       1293.89       240.16 o
  16   6  15         17.99       -216.70       261.43 o
  18   6  15         39.70        258.10       306.11 o
 -17   7  15          0.21        188.77       213.57 o
 -15   7  15        108.58        104.60       165.18 o
 -13   7  15         30.59        211.78       145.76 o
 -11   7  15         87.21        -66.74       143.37 o
  -9   7  15        989.26       1392.67       153.21 o
  -7   7  15       2350.59       2295.01       164.82 o
  -5   7  15       2751.38       2356.48       170.70 o
  -3   7  15       1806.48       1821.74       206.93 o
  -1   7  15        597.33        659.02       122.37 o
   1   7  15       4082.66       4225.35       192.07 o
   3   7  15         10.10         35.69       113.70 o
   5   7  15        589.28        726.24       132.50 o
   7   7  15        684.64        755.20       152.36 o
   9   7  15        551.22        615.06       146.13 o
  11   7  15        111.69        154.20       148.27 o
  13   7  15         25.76        474.56       203.73 o
  15   7  15        204.88         90.44       299.66 o
  17   7  15         35.74        322.20       331.03 o
 -16   8  15         12.67        -35.50       212.10 o
 -14   8  15        103.30        313.32       272.69 o
 -12   8  15          1.74        310.66       213.51 o
 -10   8  15       1831.00       1841.69       259.97 o
  -8   8  15        230.64        288.28       165.58 o
  -6   8  15        142.40        146.70       151.61 o
  -4   8  15         58.42        185.69       137.17 o
  -2   8  15        678.21        370.46       136.19 o
   0   8  15          7.25        -12.64       208.75 o
   2   8  15        982.96        770.21       164.28 o
   4   8  15        200.90        279.19       139.07 o
   6   8  15        593.76        592.63       158.09 o
   8   8  15        158.68        777.95       196.77 o
  10   8  15       1693.79       1221.72       201.75 o
  12   8  15        369.41        336.96       277.17 o
  14   8  15        596.27        729.77       225.42 o
  16   8  15        847.07       1833.65       700.03 o
 -15   9  15       1855.62       2006.38       313.65 o
 -13   9  15       1778.38       2023.31       367.06 o
 -11   9  15       1962.69       2060.04       602.85 o
  -9   9  15       4442.79       3903.69       512.66 o
  -7   9  15       4165.50       4259.88       373.37 o
  -5   9  15       5788.54       5528.94       402.52 o
  -3   9  15       4770.59       4146.73       261.70 o
  -1   9  15       4553.89       4572.00       405.89 o
   1   9  15      11174.14      10329.05       339.13 o
   3   9  15       7008.06       5646.70       223.74 o
   5   9  15       3526.99       4765.29       305.53 o
   7   9  15       4572.81       5288.53       521.27 o
   9   9  15       1559.58       1119.64       260.21 o
  11   9  15       1154.30        935.14       225.14 o
  13   9  15       1655.79       1355.41       229.33 o
  15   9  15       1532.60       1848.44       546.54 o
 -14  10  15          8.46       -191.05       377.94 o
 -12  10  15          0.08        120.18       320.28 o
 -10  10  15          2.47        -24.09       312.86 o
  -8  10  15        313.88        216.06       242.63 o
  -6  10  15         12.62          1.11       194.93 o
  -4  10  15        148.88       -180.66       180.66 o
  -2  10  15        150.79         77.94       197.80 o
   0  10  15        142.24       -189.10       189.59 o
   2  10  15         51.39         96.18       178.07 o
   4  10  15         56.63       -164.92       198.08 o
   6  10  15         93.74        263.87       216.45 o
   8  10  15         35.39       -200.61       238.49 o
  10  10  15         69.95         61.48       272.34 o
  12  10  15        471.84        193.66       284.58 o
  14  10  15          1.39         91.32       296.28 o
 -13  11  15        921.66        208.36       523.79 o
 -11  11  15       1396.75       1498.91       362.56 o
  -9  11  15        770.01        574.47       330.00 o
  -7  11  15       1126.82       1135.15       267.10 o
  -5  11  15        724.32        692.54       249.51 o
  -3  11  15       2202.24       2260.63       237.22 o
  -1  11  15        904.23       1667.08       232.51 o
   1  11  15        726.80        944.40       193.47 o
   3  11  15        666.03        895.19       206.78 o
   5  11  15       2020.02       2222.82       228.76 o
   7  11  15       2438.48       2723.74       356.45 o
   9  11  15        832.93        751.96       398.70 o
  11  11  15         49.99        183.18       290.66 o
  13  11  15        482.38        654.31       351.29 o
 -10  12  15          8.87        599.29       774.56 o
  -8  12  15         15.01        243.19       373.70 o
  -6  12  15         47.15        139.67       287.07 o
  -4  12  15         12.86         17.17       195.69 o
  -2  12  15         38.48        417.29       231.17 o
   0  12  15        115.36        183.70       223.58 o
   2  12  15        135.61        236.74       230.25 o
   4  12  15        254.73        202.59       213.73 o
   6  12  15        248.77        188.88       259.95 o
   8  12  15         35.24        630.41       297.22 o
  10  12  15        571.58        836.41       351.04 o
  12  12  15        980.02       1656.55       378.83 o
  -7  13  15       2494.74       2417.24       399.70 o
  -5  13  15       2574.55       3050.21       252.37 o
  -3  13  15        825.99       1362.15       253.13 o
  -1  13  15       2756.99       2466.22       446.97 o
   1  13  15       4201.00       3662.91       274.27 o
   3  13  15       3408.21       2909.31       257.20 o
   5  13  15        952.10       1189.63       348.41 o
   7  13  15        418.60        494.64       291.77 o
   9  13  15        853.74        974.28       676.97 o
  -6  14  15         75.34       -210.92       288.64 o
  -4  14  15        161.31         34.57       244.54 o
  -2  14  15         61.61        218.27       272.81 o
   0  14  15         89.04        298.22       262.25 o
   2  14  15        220.24        389.83       253.00 o
   4  14  15        257.18        117.28       269.34 o
   6  14  15        715.25       -409.31       589.67 o
   1  15  15        850.24       1027.81       613.56 o
 -18   0  16       1844.78       2119.61       445.14 o
 -16   0  16       3328.50       3166.15       305.24 o
 -14   0  16       8734.76       9266.67      1473.36 o
 -12   0  16       3043.32       3716.29       259.66 o
 -10   0  16       5435.44       5474.85       629.47 o
  -8   0  16       6746.28       5536.16       270.29 o
  -6   0  16       6749.42       6708.82      1104.53 o
  -4   0  16       7825.46       6603.16       258.16 o
  -2   0  16      16166.12      15662.66       476.56 o
   0   0  16       2521.69       3048.83       741.21 o
   2   0  16       5289.64       4753.37       855.27 o
   4   0  16      10681.96       8764.61       797.68 o
   6   0  16      14662.79      15203.31       407.96 o
   8   0  16       1278.16       1275.27       165.24 o
  10   0  16       7761.52       8454.61       554.42 o
  12   0  16       5883.70       5817.72       409.10 o
  14   0  16       4203.25       4451.21      1407.47 o
  16   0  16       3588.97       3675.93       386.82 o
  18   0  16        614.19        314.70       372.53 o
 -19   1  16          0.29        206.73       339.88 o
 -17   1  16          8.67        -16.60       216.23 o
 -15   1  16        194.20        170.39       181.50 o
 -13   1  16          2.53          7.38       174.93 o
 -11   1  16        512.77        881.48       140.45 o
  -9   1  16          9.55        -55.36       125.92 o
  -7   1  16        328.27        370.05       115.86 o
  -5   1  16       1083.81       1425.39       155.13 o
  -3   1  16        420.47        744.81       113.73 o
  -1   1  16        309.62       1019.58       182.25 o
   1   1  16       1040.04        799.56       203.24 o
   3   1  16       1265.19       1316.69       168.85 o
   5   1  16        109.40        -12.88       115.20 o
   7   1  16        767.51        513.03       109.64 o
   9   1  16        120.08         79.74       110.47 o
  11   1  16       2066.03       1812.99       386.28 o
  13   1  16        855.66        740.36       203.38 o
  15   1  16        158.74         12.14       206.16 o
  17   1  16        183.92         47.00       202.05 o
 -18   2  16        363.26        380.60       239.19 o
 -16   2  16        442.26        493.41       196.93 o
 -14   2  16        696.42        884.50       190.23 o
 -12   2  16         83.07        -11.89       147.49 o
 -10   2  16       1338.72       1965.77       258.36 o
  -8   2  16        785.82        741.27       119.53 o
  -6   2  16        183.05        191.23       108.72 o
  -4   2  16         90.89         90.13       122.53 o
  -2   2  16       2059.53       2457.70       149.50 o
   0   2  16          3.85        160.16       111.92 o
   2   2  16        837.50        767.63       126.30 o
   4   2  16        164.68        113.97       115.87 o
   6   2  16       1476.39       1137.71       109.97 o
   8   2  16         22.54        199.47       111.91 o
  10   2  16       1909.25       1686.78       147.23 o
  12   2  16        970.04        815.70       186.61 o
  14   2  16         88.31        132.26       280.80 o
  16   2  16        198.49        338.72       233.88 o
  18   2  16        150.99        254.83       259.13 o
 -19   3  16          1.57         19.77       517.20 o
 -17   3  16         98.51         80.98       199.91 o
 -15   3  16        112.53        -77.85       206.36 o
 -13   3  16          6.81        -31.76       168.99 o
 -11   3  16        100.24        103.15       124.73 o
  -9   3  16          0.97         88.73       172.09 o
  -7   3  16        721.53        689.60       117.03 o
  -5   3  16        409.90        470.56       122.90 o
  -3   3  16       1583.27       1910.28       365.95 o
  -1   3  16        301.16         93.60       118.48 o
   1   3  16        129.29        251.66       103.87 o
   3   3  16        428.26        543.28       122.30 o
   5   3  16        255.55        285.08       150.45 o
   7   3  16       2684.77       2596.89       144.08 o
   9   3  16        208.05        393.86       126.19 o
  11   3  16        835.25        703.90       147.78 o
  13   3  16        640.91        957.91       260.24 o
  15   3  16       1208.99       1500.52       231.92 o
  17   3  16        924.66       1055.43       241.13 o
 -18   4  16         92.87       -198.42       209.23 o
 -16   4  16       1444.46       1670.92       206.51 o
 -14   4  16       2776.18       2647.81       190.01 o
 -12   4  16       4903.46       5342.11       259.70 o
 -10   4  16       5681.12       6031.97       226.05 o
  -8   4  16       3458.19       3390.22       366.96 o
  -6   4  16      18781.13      18526.83       664.45 o
  -4   4  16       5015.03       4759.26       327.54 o
  -2   4  16        135.67        -15.40       112.42 o
   0   4  16       6408.58       6297.01       337.79 o
   2   4  16       6578.95       6028.79       241.12 o
   4   4  16       7839.23       6864.36       371.60 o
   6   4  16       8928.10       9638.08       953.51 o
   8   4  16       5455.48       4464.22       241.29 o
  10   4  16       3447.55       4166.96       369.23 o
  12   4  16       3439.49       3537.69       349.23 o
  14   4  16       2873.01       3908.18       386.57 o
  16   4  16       1378.11       1614.32       277.84 o
  18   4  16       1940.92       2250.81       313.15 o
 -17   5  16          0.33        -64.66       199.93 o
 -15   5  16          2.34       -181.87       181.87 o
 -13   5  16          9.64        161.13       241.31 o
 -11   5  16        156.93          6.15       147.90 o
  -9   5  16          1.79        307.38       138.25 o
  -7   5  16          8.02        208.87       129.87 o
  -5   5  16        157.76        346.06       143.78 o
  -3   5  16       2131.81       2187.04       184.59 o
  -1   5  16         14.65        243.67       126.70 o
   1   5  16       2344.82       2084.62       191.03 o
   3   5  16          1.15          6.88       168.56 o
   5   5  16        144.63        343.50       148.74 o
   7   5  16         38.16         56.23       109.42 o
   9   5  16          0.82        -53.95       116.60 o
  11   5  16        245.13        251.32       153.63 o
  13   5  16         31.20       -107.01       206.91 o
  15   5  16          2.82       -225.22       225.22 o
  17   5  16        164.69        534.18       295.84 o
 -18   6  16         13.59        224.83       395.31 o
 -16   6  16       1678.59       1743.95       220.60 o
 -14   6  16       2619.94       2280.83       177.27 o
 -12   6  16       2970.46       3015.53       194.20 o
 -10   6  16       3811.06       4040.86       439.17 o
  -8   6  16        730.98        709.83       142.24 o
  -6   6  16       7575.24       7603.09       475.12 o
  -4   6  16       3017.84       3002.87       179.80 o
  -2   6  16         56.31         89.43       138.25 o
   0   6  16        313.95        334.58       126.95 o
   2   6  16       2348.86       2780.33       185.38 o
   4   6  16       2518.92       2292.64       142.86 o
   6   6  16        915.17        891.76       200.14 o
   8   6  16       3756.12       3568.07       178.68 o
  10   6  16       7021.07       6063.31       384.01 o
  12   6  16       1379.82       1392.77       195.76 o
  14   6  16       1587.25       2529.94       247.91 o
  16   6  16       1467.73       1962.37       356.55 o
 -17   7  16        124.94        462.68       244.60 o
 -15   7  16         18.96        349.85       179.88 o
 -13   7  16        464.92        227.64       167.56 o
 -11   7  16        431.55        631.52       197.31 o
  -9   7  16         16.24        -22.75       143.26 o
  -7   7  16          3.15         60.69       139.20 o
  -5   7  16        970.35       1281.61       155.15 o
  -3   7  16          9.68        148.57       133.10 o
  -1   7  16       3028.01       2989.69       395.77 o
   1   7  16        701.62        921.74       141.06 o
   3   7  16        344.56        354.13       121.73 o
   5   7  16       1512.21       1652.75       171.43 o
   7   7  16       4300.13       3944.29       272.90 o
   9   7  16       1259.57       1370.00       186.61 o
  11   7  16       2992.42       2886.81       197.10 o
  13   7  16        582.79        763.87       289.57 o
  15   7  16        369.12        175.33       289.51 o
  17   7  16        604.29        850.61       513.90 o
 -16   8  16        405.70        385.84       378.84 o
 -14   8  16        137.37        284.82       324.20 o
 -12   8  16        203.82        342.23       423.47 o
 -10   8  16       1060.20        614.78       218.11 o
  -8   8  16       4820.51       4227.78       342.34 o
  -6   8  16         91.20         65.40       205.74 o
  -4   8  16        285.07        348.88       162.47 o
  -2   8  16       6319.20       5381.64       284.58 o
   0   8  16       6124.69       5872.92       250.03 o
   2   8  16       2812.90       2872.15       192.58 o
   4   8  16        741.07        689.26       171.71 o
   6   8  16        156.78        185.39       169.91 o
   8   8  16        204.82         33.61       238.83 o
  10   8  16        656.68        742.81       346.10 o
  12   8  16        588.65        402.40       235.37 o
  14   8  16        153.13        -25.66       292.42 o
  16   8  16        562.57       1273.29       604.50 o
 -15   9  16          0.08        531.20       453.78 o
 -13   9  16         15.27         78.44       372.16 o
 -11   9  16          3.31        -77.10       296.95 o
  -9   9  16         35.78         46.75       208.06 o
  -7   9  16        322.47        245.07       184.84 o
  -5   9  16       1042.76        695.34       173.95 o
  -3   9  16          1.15        -10.41       174.05 o
  -1   9  16        237.64        340.12       144.72 o
   1   9  16         22.28         57.58       151.12 o
   3   9  16        974.47       1433.89       202.01 o
   5   9  16        160.44        168.05       182.66 o
   7   9  16        547.08        450.06       190.89 o
   9   9  16        212.84        771.74       338.52 o
  11   9  16        153.33        484.15       264.42 o
  13   9  16        116.88        475.00       249.41 o
  15   9  16        129.01        772.08       836.74 o
 -14  10  16       1847.64       3123.78       541.08 o
 -12  10  16       1431.81       1267.69       401.23 o
 -10  10  16       4656.38       5635.14       473.32 o
  -8  10  16       3671.64       3911.35       321.54 o
  -6  10  16        699.82        555.60       229.68 o
  -4  10  16       1540.45       1649.69       224.19 o
  -2  10  16       4229.18       4042.24       529.87 o
   0  10  16       2268.87       2800.18       233.47 o
   2  10  16       5155.40       5195.37       278.92 o
   4  10  16       3578.18       3557.59       343.66 o
   6  10  16       6590.56       8349.59      1101.82 o
   8  10  16       3263.63       3005.11       377.73 o
  10  10  16       1635.09       1888.72      1111.40 o
  12  10  16       2494.28       2970.45       372.76 o
  14  10  16       2735.01       2552.53       396.48 o
 -11  11  16        217.71       -338.05       373.36 o
  -9  11  16        166.62        535.09       437.72 o
  -7  11  16        198.28       -207.32       271.76 o
  -5  11  16         91.39        439.48       217.52 o
  -3  11  16         97.24        120.30       200.41 o
  -1  11  16        307.52        235.49       206.96 o
   1  11  16       1240.31       1893.21       241.72 o
   3  11  16        925.69       1322.88       253.24 o
   5  11  16        463.23        385.59       219.29 o
   7  11  16         85.79        556.58       287.13 o
   9  11  16       1881.81       1429.39       286.20 o
  11  11  16        317.10        343.98       415.90 o
  -8  12  16         83.62       -286.76       371.81 o
  -6  12  16          0.70       -228.08       228.08 o
  -4  12  16         27.99        -10.80       210.45 o
  -2  12  16         21.02        237.83       244.74 o
   0  12  16        111.74        740.28       223.99 o
   2  12  16          1.88         48.09       246.47 o
   4  12  16        265.59        498.69       386.33 o
   6  12  16         23.34        182.03       294.70 o
   8  12  16        316.29        236.39       292.37 o
  10  12  16        117.92        564.13       386.82 o
  -5  13  16         11.78        312.42       231.01 o
  -3  13  16         62.02        126.04       233.31 o
  -1  13  16        132.10        192.46       240.32 o
   1  13  16        501.54        758.36       261.75 o
   3  13  16        418.33        584.49       252.77 o
   5  13  16         26.18         96.00       255.11 o
   7  13  16        263.07         96.07       440.61 o
  -4  14  16       1716.43       1571.29       325.78 o
  -2  14  16       1346.82        670.56       358.57 o
   0  14  16       2638.05       3057.97       291.88 o
   2  14  16       2775.13       3059.34       368.49 o
   4  14  16       2886.82       3137.78       739.56 o
 -17   1  17       2186.75       2422.98       294.33 o
 -15   1  17       2691.34       2685.08       343.89 o
 -13   1  17       5010.80       5504.66       251.93 o
 -11   1  17       2277.71       2857.83       329.20 o
  -9   1  17       1252.22       1829.53       264.57 o
  -7   1  17       1866.33       2050.78       144.88 o
  -5   1  17       3489.23       4091.09       211.45 o
  -3   1  17       5988.15       5390.46       557.61 o
  -1   1  17       2189.95       2525.18       273.17 o
   1   1  17       5938.32       5246.79       217.43 o
   3   1  17       3667.73       3824.01       253.91 o
   5   1  17        569.46        626.41       154.61 o
   7   1  17       8342.90       7500.57       260.65 o
   9   1  17      11442.79       9552.84       513.59 o
  11   1  17       2010.22       1827.08       229.73 o
  13   1  17       2372.35       2124.47       232.76 o
  15   1  17       1120.11        873.09       265.35 o
  17   1  17       1633.87       2076.81       298.70 o
 -18   2  17         87.91       -459.12       459.12 o
 -16   2  17         19.07         31.86       254.86 o
 -14   2  17         95.85        400.60       203.31 o
 -12   2  17        128.35         52.60       149.90 o
 -10   2  17          3.75        -38.71       135.23 o
  -8   2  17        408.57        661.48       141.70 o
  -6   2  17        264.75        252.62       121.27 o
  -4   2  17         28.67        127.92       122.61 o
  -2   2  17       2700.14       2377.03       261.50 o
   0   2  17        225.37        322.66       139.25 o
   2   2  17         26.39        247.09       130.97 o
   4   2  17       2202.23       2296.95       208.28 o
   6   2  17       1296.26       1576.82       180.23 o
   8   2  17       2725.69       2238.68       203.43 o
  10   2  17       2295.36       2135.48       210.49 o
  12   2  17       1151.33       1604.13       309.42 o
  14   2  17        282.58        259.17       213.30 o
  16   2  17       1208.69       1237.36       306.70 o
  18   2  17        477.50        882.23       392.85 o
 -17   3  17         41.16       -199.43       244.52 o
 -15   3  17        431.97        285.30       194.10 o
 -13   3  17        566.23        528.96       196.71 o
 -11   3  17       2803.06       3116.44       245.11 o
  -9   3  17       3539.42       3917.43       258.66 o
  -7   3  17        480.14        421.20       130.76 o
  -5   3  17         14.14        154.46       132.09 o
  -3   3  17        196.77        217.18       151.15 o
  -1   3  17        716.17        668.02       136.24 o
   1   3  17        700.83        541.79       133.44 o
   3   3  17       3779.01       3354.21       355.88 o
   5   3  17        836.57        514.07       145.18 o
   7   3  17         50.51        103.98       120.58 o
   9   3  17       1065.53        663.73       125.51 o
  11   3  17       3093.36       2867.77       419.02 o
  13   3  17        205.61        538.67       230.35 o
  15   3  17        751.06        563.82       236.79 o
  17   3  17         43.18        619.58       271.69 o
 -18   4  17         24.08       -480.14       480.14 o
 -16   4  17         27.59        377.61       214.97 o
 -14   4  17          0.56        137.37       259.27 o
 -12   4  17          0.91       -171.52       171.52 o
 -10   4  17        241.86        692.73       284.49 o
  -8   4  17        360.80        284.01       216.01 o
  -6   4  17       5140.55       5392.28       326.59 o
  -4   4  17        832.55       1132.50       137.35 o
  -2   4  17         53.70        120.97       130.89 o
   0   4  17        197.91          6.80       115.26 o
   2   4  17        108.96        211.38       135.65 o
   4   4  17       1018.19        684.18       173.96 o
   6   4  17         72.31          1.80       130.54 o
   8   4  17        312.78        418.14       122.23 o
  10   4  17          2.68         14.62       150.16 o
  12   4  17        367.50        264.66       185.15 o
  14   4  17        509.49        345.04       237.52 o
  16   4  17        297.05        213.07       239.23 o
  18   4  17          2.09        -29.65       738.74 o
 -17   5  17        132.88       -160.29       240.09 o
 -15   5  17       3238.64       3378.53       256.84 o
 -13   5  17       5717.36       6064.84       252.90 o
 -11   5  17       7156.78       7604.82       301.80 o
  -9   5  17       4899.65       5169.69       250.55 o
  -7   5  17       1688.60       1995.95       166.80 o
  -5   5  17       1637.75       1769.13       273.44 o
  -3   5  17       6183.33       5357.81       234.33 o
  -1   5  17       9695.53       9236.14       374.54 o
   1   5  17       2922.34       3089.74       284.95 o
   3   5  17       5699.71       6544.36       260.87 o
   5   5  17       8818.94       8092.33       251.03 o
   7   5  17       9592.29       9656.41       869.75 o
   9   5  17       7133.64       5951.98       532.34 o
  11   5  17       5601.84       4957.25       380.13 o
  13   5  17       2109.12       2596.17       386.25 o
  15   5  17       3088.94       3101.14       277.56 o
  17   5  17        468.67       1212.32       391.76 o
 -16   6  17          0.05        295.71       214.43 o
 -14   6  17         11.21        -29.70       190.05 o
 -12   6  17          4.38         60.07       190.80 o
 -10   6  17          8.37        141.14       162.55 o
  -8   6  17        259.75        207.54       139.80 o
  -6   6  17        534.87        338.99       147.09 o
  -4   6  17        107.53        278.06       134.40 o
  -2   6  17       1650.58       1522.06       141.18 o
   0   6  17        521.03        673.52       136.03 o
   2   6  17        324.88        387.33       132.29 o
   4   6  17       2292.50       2076.13       342.68 o
   6   6  17       1808.33       1950.47       178.60 o
   8   6  17         58.61       -130.23       205.30 o
  10   6  17        702.39        710.21       144.31 o
  12   6  17        329.54        367.85       173.03 o
  14   6  17         29.46       -259.39       259.39 o
  16   6  17         12.77         31.50       263.68 o
 -15   7  17        362.81        434.83       196.11 o
 -13   7  17        586.06        700.03       211.70 o
 -11   7  17        206.06        227.06       203.04 o
  -9   7  17          1.12         62.46       153.29 o
  -7   7  17         23.09        -85.10       158.81 o
  -5   7  17         46.69        -42.70       147.12 o
  -3   7  17        448.53        295.74       134.88 o
  -1   7  17         72.19        161.57       142.97 o
   1   7  17         48.65         79.58       136.86 o
   3   7  17         11.61         71.10       136.43 o
   5   7  17         53.54         18.42       163.40 o
   7   7  17        536.48        549.96       157.43 o
   9   7  17          1.24       -130.17       181.18 o
  11   7  17        339.17        343.24       438.94 o
  13   7  17         29.21        245.99       211.55 o
  15   7  17         17.82        302.29       376.59 o
 -14   8  17         25.94        564.03       238.02 o
 -12   8  17         67.63        -21.58       430.01 o
 -10   8  17         93.36        335.89       266.94 o
  -8   8  17        652.87        698.86       209.09 o
  -6   8  17        141.59        240.10       188.94 o
  -4   8  17        302.19        323.74       190.19 o
  -2   8  17        821.33        616.36       174.15 o
   0   8  17        203.56         28.66       167.12 o
   2   8  17        636.11        717.15       235.03 o
   4   8  17        426.58        856.90       234.84 o
   6   8  17         63.69        -11.98       252.13 o
   8   8  17       1529.54       1419.48       253.46 o
  10   8  17        319.34        -22.50       228.34 o
  12   8  17        173.87        156.78       249.77 o
  14   8  17        759.32        888.46       465.72 o
 -13   9  17       1906.18       2363.91       392.43 o
 -11   9  17       1932.94       2166.26       941.33 o
  -9   9  17       1487.35       1001.13       388.72 o
  -7   9  17       2514.08       2441.08       208.07 o
  -5   9  17       3942.67       3722.30       499.97 o
  -3   9  17       6491.31       5471.32       491.65 o
  -1   9  17       7059.13       6674.05       546.03 o
   1   9  17       6053.25       5755.34       404.26 o
   3   9  17       2240.59       2552.46       196.54 o
   5   9  17       3099.21       3924.40       315.99 o
   7   9  17       3980.27       4244.94       458.96 o
   9   9  17        993.11       1288.34       331.87 o
  11   9  17        463.26        593.16       315.87 o
  13   9  17       2240.76       1898.97       495.23 o
 -12  10  17          6.07         25.53       484.26 o
 -10  10  17         37.11        388.06       667.91 o
  -8  10  17        460.24        327.85       240.10 o
  -6  10  17        225.64        388.33       306.60 o
  -4  10  17        391.17        305.45       237.53 o
  -2  10  17          0.46        -36.56       195.07 o
   0  10  17        310.09        435.60       193.84 o
   2  10  17        132.13       -187.38       223.50 o
   4  10  17         57.29        -35.33       205.72 o
   6  10  17         84.56        316.24       252.06 o
   8  10  17         48.07        355.89       344.84 o
  10  10  17          0.65         90.48       385.60 o
  12  10  17          0.92        -54.45       349.84 o
  -9  11  17        662.77         33.27       408.39 o
  -7  11  17        942.18       1006.90       329.34 o
  -5  11  17        339.85        253.92       259.65 o
  -3  11  17       1288.11       1446.13       227.03 o
  -1  11  17       1482.79       1898.87       234.34 o
   1  11  17        879.74       1242.68       245.09 o
   3  11  17        446.13        624.57       254.11 o
   5  11  17        357.67        501.37       240.41 o
   7  11  17       1221.68       1731.91       312.67 o
   9  11  17        972.70       1206.83       379.43 o
  11  11  17        697.25        775.80       471.90 o
  -6  12  17         27.84        -38.35       375.34 o
  -4  12  17          5.89         88.84       241.91 o
  -2  12  17         71.20        187.92       250.09 o
   0  12  17        578.67        214.93       237.29 o
   2  12  17         52.55        -58.60       245.21 o
   4  12  17         18.92        209.77       262.69 o
   6  12  17        723.99        831.18       342.08 o
   8  12  17       1270.79       2082.22       322.76 o
  -5  13  17       1914.71       1575.48       479.31 o
  -3  13  17       1025.02        578.40       253.07 o
  -1  13  17       1856.40       2388.03       307.69 o
   1  13  17       1689.22       1421.28       250.31 o
   3  13  17       1347.59       1688.16       342.82 o
   5  13  17       1051.90       1261.11       345.29 o
 -16   0  18       2357.38       1878.15       580.20 o
 -14   0  18       4365.61       5478.67      1692.01 o
 -12   0  18       2570.50       3320.97       554.67 o
 -10   0  18       2354.44       2515.98       580.60 o
  -8   0  18       1966.01       2358.32       524.22 o
  -6   0  18       2404.57       2099.42       302.25 o
  -4   0  18       3429.40       3189.27       852.39 o
  -2   0  18      22501.24      23196.14      1250.17 o
   0   0  18       9380.53       9752.92       718.97 o
   2   0  18       1504.45       1626.57       240.80 o
   4   0  18       3394.53       4233.80       330.37 o
   6   0  18      21510.03      20071.58      1510.00 o
   8   0  18      14588.50      13129.55       633.66 o
  10   0  18       2221.17       1542.91       430.64 o
  12   0  18        986.52        624.19       270.94 o
  14   0  18       1198.00        879.89       311.07 o
  16   0  18       1430.02       1130.49       333.22 o
 -17   1  18          4.89        161.88       405.86 o
 -15   1  18          0.01        166.18       200.20 o
 -13   1  18        134.70        584.79       301.42 o
 -11   1  18        155.07        317.70       158.33 o
  -9   1  18          1.01         -6.19       142.64 o
  -7   1  18        492.48        954.86       217.95 o
  -5   1  18       1994.27       2554.34       384.55 o
  -3   1  18        471.96        845.37       176.89 o
  -1   1  18        414.22        236.84       173.91 o
   1   1  18        393.86        571.44       158.76 o
   3   1  18        904.24        966.62       157.39 o
   5   1  18        840.90        449.04       217.77 o
   7   1  18        717.58        573.20       130.63 o
   9   1  18         10.63        -30.35       128.55 o
  11   1  18         92.30        -30.19       161.02 o
  13   1  18        382.19        217.67       222.16 o
  15   1  18        593.24        913.67       261.41 o
  17   1  18        131.55        359.21       330.08 o
 -16   2  18        331.23        190.00       216.84 o
 -14   2  18        267.61        260.96       217.67 o
 -12   2  18         12.94         79.80       175.27 o
 -10   2  18         21.19        -43.31       146.92 o
  -8   2  18        668.81        408.36       145.18 o
  -6   2  18       1203.69       1237.65       153.40 o
  -4   2  18        101.55         18.87       132.41 o
  -2   2  18       1415.24       1672.87       227.46 o
   0   2  18        305.05        389.40       138.40 o
   2   2  18          6.56        -50.24       142.07 o
   4   2  18         73.63        215.90       186.24 o
   6   2  18       1166.43       1544.72       212.95 o
   8   2  18       2520.78       2203.15       197.19 o
  10   2  18        195.74        197.06       131.38 o
  12   2  18        216.83        469.60       188.39 o
  14   2  18        168.39        -22.20       253.55 o
  16   2  18        484.53        718.89       239.70 o
 -17   3  18         20.59        -45.30       512.26 o
 -15   3  18          0.05        297.54       212.13 o
 -13   3  18        222.75        193.59       185.98 o
 -11   3  18        490.33        812.59       159.68 o
  -9   3  18       1070.49        711.12       193.99 o
  -7   3  18        234.66        191.80       153.39 o
  -5   3  18       1010.73       1338.51       167.45 o
  -3   3  18        401.62        544.76       143.61 o
  -1   3  18         45.34         71.71       155.89 o
   1   3  18        134.02        265.57       140.14 o
   3   3  18        959.65        880.44       170.71 o
   5   3  18        295.42         93.89       128.43 o
   7   3  18       1394.89       1309.60       154.96 o
   9   3  18       1207.74       1190.05       210.12 o
  11   3  18        938.82        985.85       161.51 o
  13   3  18        253.54        716.62       233.62 o
  15   3  18        567.18        422.10       327.37 o
  17   3  18        213.97        833.53       477.67 o
 -16   4  18       1362.78       1772.68       395.96 o
 -14   4  18       3533.13       3879.21       348.84 o
 -12   4  18       4402.53       3895.08       402.14 o
 -10   4  18       2750.92       2798.46       301.40 o
  -8   4  18        291.39        319.42       138.34 o
  -6   4  18       4701.02       4774.35       528.91 o
  -4   4  18       8511.87       8243.03       731.66 o
  -2   4  18       4806.97       4749.53       380.33 o
   0   4  18       6111.99       5899.64       788.00 o
   2   4  18       4079.23       4114.97       452.30 o
   4   4  18       5009.32       4659.05       213.56 o
   6   4  18       6839.46       5948.58       233.55 o
   8   4  18       3606.49       4011.23       333.25 o
  10   4  18       4946.69       4609.71       226.09 o
  12   4  18       2403.46       2639.34       379.07 o
  14   4  18       1912.03       2492.96       441.84 o
  16   4  18        163.19        541.18       311.85 o
 -15   5  18         13.40        -13.55       213.43 o
 -13   5  18         38.63        344.10       222.04 o
 -11   5  18         42.65        -10.33       200.14 o
  -9   5  18        354.07        259.65       158.39 o
  -7   5  18          2.98        146.98       156.48 o
  -5   5  18         79.56         21.32       147.20 o
  -3   5  18        317.69        436.62       154.20 o
  -1   5  18        162.65        156.22       133.31 o
   1   5  18          2.80        -50.47       141.67 o
   3   5  18        106.03        256.50       200.41 o
   5   5  18         34.87         73.71       156.60 o
   7   5  18          2.40        187.05       204.81 o
   9   5  18         11.38       -175.99       175.99 o
  11   5  18        462.49        654.41       254.20 o
  13   5  18          6.61         82.63       246.44 o
  15   5  18          5.07         68.35       280.26 o
 -16   6  18       1216.19       1151.27       333.36 o
 -14   6  18       3504.54       3434.55       246.28 o
 -12   6  18       3241.95       3658.69       468.35 o
 -10   6  18       2257.03       2419.30       309.45 o
  -8   6  18         76.47        208.73       161.43 o
  -6   6  18        509.77        285.05       157.94 o
  -4   6  18       1325.56       1437.89       183.64 o
  -2   6  18       1124.69        962.60       147.43 o
   0   6  18        707.01        909.22       183.24 o
   2   6  18       1493.61       1534.05       168.44 o
   4   6  18       5331.51       5000.55       266.47 o
   6   6  18       3269.62       3531.80       267.04 o
   8   6  18        893.83        751.12       246.08 o
  10   6  18       5474.37       5134.99       265.83 o
  12   6  18        893.85        662.25       335.72 o
  14   6  18        436.37        625.77       309.54 o
 -15   7  18         21.82        299.42       244.58 o
 -13   7  18         72.71        149.36       225.03 o
 -11   7  18        292.70        123.68       213.39 o
  -9   7  18          8.11          0.23       169.95 o
  -7   7  18          1.05        -10.03       163.25 o
  -5   7  18        147.83       -120.72       167.70 o
  -3   7  18        117.16        191.54       148.21 o
  -1   7  18       1284.05       1795.57       183.81 o
   1   7  18       2038.45       2120.88       158.96 o
   3   7  18       1415.60       1706.45       169.70 o
   5   7  18        685.09        506.16       174.40 o
   7   7  18       1235.68       1103.16       178.58 o
   9   7  18        791.00        501.11       187.65 o
  11   7  18        923.79        540.70       291.17 o
  13   7  18        271.24         59.20       289.96 o
  15   7  18        107.31         26.71       368.49 o
 -14   8  18        478.73         48.17       317.90 o
 -12   8  18        157.66         83.43       262.26 o
 -10   8  18        237.28        227.48       276.55 o
  -8   8  18       3251.78       3115.15       237.26 o
  -6   8  18       2197.37       2727.80       387.12 o
  -4   8  18       1437.46       1299.11       203.78 o
  -2   8  18        813.68        735.58       203.22 o
   0   8  18        269.20       -107.60       175.58 o
   2   8  18       1931.34       1596.08       228.21 o
   4   8  18        610.84        553.77       167.68 o
   6   8  18        123.83        263.81       186.10 o
   8   8  18        372.95        288.19       255.17 o
  10   8  18         35.27        366.26       260.21 o
  12   8  18        887.78       1163.17       456.44 o
  14   8  18        848.31       1791.25       654.73 o
 -13   9  18         75.25       -205.07       502.37 o
 -11   9  18        378.47       1333.27       613.56 o
  -9   9  18          4.69       -325.62       325.62 o
  -7   9  18        202.88        -71.38       278.87 o
  -5   9  18        629.79       1198.61       226.21 o
  -3   9  18         47.44        222.80       232.21 o
  -1   9  18          0.33        255.48       246.30 o
   1   9  18         42.52        112.25       190.91 o
   3   9  18        196.79        425.13       179.14 o
   5   9  18        261.19        501.06       181.63 o
   7   9  18        354.79        235.40       390.06 o
   9   9  18          4.17         58.59       340.64 o
  11   9  18         79.70         49.99       316.83 o
  13   9  18         29.76       -265.00       662.97 o
 -10  10  18       1351.07       2369.15       402.38 o
  -8  10  18       1234.34       1954.38       276.54 o
  -6  10  18       2541.31       2463.69       262.48 o
  -4  10  18       3947.20       3573.58       686.43 o
  -2  10  18       4914.56       4249.64       305.59 o
   0  10  18       1758.57       2067.49       235.47 o
   2  10  18       1992.39       1633.99       302.05 o
   4  10  18       1982.44       2216.72       242.02 o
   6  10  18       3710.15       4316.01       368.14 o
   8  10  18       4919.02       5479.59      1391.00 o
  10  10  18       2293.44       2805.13       384.65 o
  -7  11  18          3.23        451.71       310.98 o
  -5  11  18         65.85         53.89       292.88 o
  -3  11  18        361.94        767.99       305.27 o
  -1  11  18         22.72         11.98       236.06 o
   1  11  18         38.36         33.66       239.29 o
   3  11  18        859.47        913.55       278.50 o
   5  11  18       1209.73       1096.35       406.06 o
   7  11  18        260.76        528.61       746.56 o
   9  11  18        115.25        253.66       850.74 o
  -6  12  18         50.30       -172.12       561.67 o
  -4  12  18         54.81       -361.96       361.96 o
  -2  12  18        468.83        298.38       293.20 o
   0  12  18          9.51        192.29       257.30 o
   2  12  18         53.85        369.86       328.42 o
   4  12  18         73.91        -95.37       265.66 o
   6  12  18         15.91        706.58       383.81 o
  -1  13  18        333.35        425.78       525.43 o
   1  13  18        113.70        111.93       321.21 o
   3  13  18        391.15        154.44       363.71 o
 -15   1  19        725.73        946.19       223.50 o
 -13   1  19       1739.39       2123.18       302.75 o
 -11   1  19       1490.91       1929.64       175.05 o
  -9   1  19       2958.31       3072.39       196.62 o
  -7   1  19       2460.82       2550.04       373.93 o
  -5   1  19       1951.87       2060.95       299.91 o
  -3   1  19       3912.34       4050.22       373.49 o
  -1   1  19       2679.74       2908.85       356.02 o
   1   1  19       1582.15       1668.42       178.68 o
   3   1  19       5338.20       4476.44       391.44 o
   5   1  19       4888.79       3990.02       288.50 o
   7   1  19       4852.85       4751.44       384.90 o
   9   1  19       3176.14       3145.18       292.45 o
  11   1  19       1580.27       1316.11       177.54 o
  13   1  19        584.03        238.11       234.93 o
  15   1  19       1192.06       1393.83       270.99 o
 -16   2  19         35.00        497.48       417.88 o
 -14   2  19        484.46        719.42       306.45 o
 -12   2  19          2.24        -29.08       190.04 o
 -10   2  19        461.75        223.27       266.50 o
  -8   2  19        466.40        211.91       194.99 o
  -6   2  19         14.51         45.28       160.05 o
  -4   2  19         41.28       -158.22       158.22 o
  -2   2  19         11.37         40.05       147.34 o
   0   2  19       1369.42       1322.45       169.96 o
   2   2  19       1975.34       1636.61       175.26 o
   4   2  19       1184.15       1419.99       186.76 o
   6   2  19        310.75        243.90       169.34 o
   8   2  19       2465.15       2465.89       204.75 o
  10   2  19        463.69        872.24       180.98 o
  12   2  19       1571.05       1173.06       200.78 o
  14   2  19        227.49        832.36       323.21 o
  16   2  19        253.69        337.37       300.11 o
 -15   3  19       1482.09       1468.69       223.82 o
 -13   3  19       1116.57       1483.98       194.85 o
 -11   3  19        348.40       -146.10       174.42 o
  -9   3  19         20.22       -159.58       159.58 o
  -7   3  19        531.70        587.90       190.56 o
  -5   3  19       3763.48       3920.44       216.28 o
  -3   3  19         25.87       -102.55       178.08 o
  -1   3  19         23.74        138.85       170.91 o
   1   3  19        691.40        556.26       166.88 o
   3   3  19        358.15        241.78       157.92 o
   5   3  19       1137.12       1306.72       177.21 o
   7   3  19        766.14        680.69       189.71 o
   9   3  19         21.55         23.49       160.13 o
  11   3  19       1217.05        758.63       192.85 o
  13   3  19        388.24        226.16       241.12 o
  15   3  19         36.66          4.70       260.30 o
 -16   4  19        224.62       -210.01       499.08 o
 -14   4  19          4.47        331.41       257.95 o
 -12   4  19        127.48        293.64       238.27 o
 -10   4  19        119.92         16.85       166.33 o
  -8   4  19        377.03        683.23       176.87 o
  -6   4  19          4.83        -81.87       164.66 o
  -4   4  19         86.98        326.44       157.27 o
  -2   4  19        421.18        240.67       194.59 o
   0   4  19        169.58        310.97       152.54 o
   2   4  19         13.31        114.77       163.79 o
   4   4  19        200.71         25.98       155.81 o
   6   4  19         33.01        319.46       191.49 o
   8   4  19        919.44        498.84       253.60 o
  10   4  19          2.66         28.69       180.70 o
  12   4  19        308.31        212.56       232.61 o
  14   4  19          2.24        -51.39       279.37 o
  16   4  19         14.56       -238.83       546.02 o
 -15   5  19       2873.03       2723.77       503.87 o
 -13   5  19       2623.53       2935.74       329.39 o
 -11   5  19       1629.31       1858.93       199.48 o
  -9   5  19       1456.16       1493.33       186.03 o
  -7   5  19        349.38        328.94       166.83 o
  -5   5  19       5717.62       6238.54       519.01 o
  -3   5  19       5526.19       5361.23       504.12 o
  -1   5  19       6678.68       5692.31       386.21 o
   1   5  19       7054.90       7335.65       743.54 o
   3   5  19       6103.20       5920.54       419.75 o
   5   5  19       6928.93       6529.70       663.00 o
   7   5  19       9163.43       8992.12       749.65 o
   9   5  19       2612.62       2599.35       312.36 o
  11   5  19       4518.24       4478.07       409.61 o
  13   5  19        284.13        205.57       275.37 o
  15   5  19        102.62        246.43       417.39 o
 -14   6  19         77.01        315.27       235.98 o
 -12   6  19         36.92         94.69       303.48 o
 -10   6  19         13.33        -44.84       177.62 o
  -8   6  19          0.44        182.29       173.55 o
  -6   6  19        209.95        -40.25       155.15 o
  -4   6  19        314.78        308.23       170.58 o
  -2   6  19        792.36       1026.06       159.91 o
   0   6  19        637.28        484.13       268.61 o
   2   6  19        480.79        270.22       173.75 o
   4   6  19        422.53        285.23       213.44 o
   6   6  19        421.89        204.32       180.70 o
   8   6  19         90.77        252.06       191.23 o
  10   6  19         13.88        285.10       219.63 o
  12   6  19         33.24        220.04       197.97 o
  14   6  19        148.66         85.70       312.73 o
 -13   7  19        224.95        401.67       333.43 o
 -11   7  19          1.27        148.87       232.84 o
  -9   7  19         43.35        114.91       212.84 o
  -7   7  19       1041.60       1146.63       187.35 o
  -5   7  19        320.73        352.61       198.16 o
  -3   7  19        358.81        555.13       178.46 o
  -1   7  19         81.40        -75.48       160.55 o
   1   7  19         34.27         61.73       155.38 o
   3   7  19        161.72        200.66       202.63 o
   5   7  19        108.22        159.85       166.99 o
   7   7  19        904.95        881.43       179.53 o
   9   7  19          1.99       -246.95       278.00 o
  11   7  19         67.87       -204.03       283.04 o
  13   7  19        668.24       1357.81       351.21 o
 -12   8  19          1.03       -148.32       294.95 o
 -10   8  19         20.44       -301.18       380.60 o
  -8   8  19        640.78        671.88       347.94 o
  -6   8  19        137.52        569.02       218.04 o
  -4   8  19         13.76        -24.40       208.15 o
  -2   8  19        801.57        787.08       209.55 o
   0   8  19        856.70        741.51       187.77 o
   2   8  19        116.42        315.54       202.56 o
   4   8  19        710.09        612.43       205.63 o
   6   8  19        345.81        182.80       203.80 o
   8   8  19        398.43        300.42       241.05 o
  10   8  19          5.39        160.65       337.94 o
  12   8  19         35.37        429.94       392.10 o
 -11   9  19        732.98        795.56       465.31 o
  -9   9  19       2970.18       3725.54       458.73 o
  -7   9  19       6674.75       6957.91       573.33 o
  -5   9  19       2729.46       3299.91       315.81 o
  -3   9  19       2659.03       3133.43       334.09 o
  -1   9  19       3764.13       3762.57       489.87 o
   1   9  19       2801.85       2661.22       485.20 o
   3   9  19       3413.01       3513.15       289.25 o
   5   9  19       2161.11       2040.51       329.15 o
   7   9  19       1703.65       2619.78       346.05 o
   9   9  19       2918.17       3920.33       464.87 o
  11   9  19        954.72        447.66       350.49 o
  -8  10  19          3.21          5.48       264.83 o
  -6  10  19        192.56        106.65       253.07 o
  -4  10  19        111.40         51.18       246.32 o
  -2  10  19          0.47         75.63       268.44 o
   0  10  19         40.42        320.23       258.50 o
   2  10  19        236.34        761.77       232.80 o
   4  10  19          3.90        602.94       295.04 o
   6  10  19         70.96        319.18       284.66 o
   8  10  19         62.01       1141.63       592.55 o
  -7  11  19        782.64       2272.21       611.91 o
  -5  11  19        750.86        863.70       331.69 o
  -3  11  19        863.55       1229.23       575.44 o
  -1  11  19        490.69        430.02       365.88 o
   1  11  19        353.23        619.61       298.55 o
   3  11  19       1002.58        934.51       314.53 o
   5  11  19        473.41        430.73       390.10 o
   7  11  19       1046.71       2890.71       742.85 o
  -4  12  19          1.41       -814.50       814.50 o
  -2  12  19         11.15        165.98       487.99 o
   0  12  19        328.47        458.02       376.17 o
   2  12  19        895.89       1257.19       440.36 o
   4  12  19        433.49        682.37       614.29 o
 -14   0  20        433.00        209.29       359.74 o
 -12   0  20       3293.91       3161.52       539.22 o
 -10   0  20       3872.53       3430.70      1333.76 o
  -8   0  20       3024.47       2904.88       506.49 o
  -6   0  20       3121.41       3167.69       364.02 o
  -4   0  20       2446.40       2138.22       600.38 o
  -2   0  20       6992.72       7201.91      1105.22 o
   0   0  20       9075.89       9184.92       423.58 o
   2   0  20      10503.65      10724.05      1490.24 o
   4   0  20       7099.27       6994.50       410.40 o
   6   0  20       1440.60       1371.99       265.52 o
   8   0  20       8725.60       8436.92      1104.40 o
  10   0  20       2005.71       1724.52       349.19 o
  12   0  20        902.51        854.81       307.96 o
  14   0  20        504.89        119.45       365.01 o
 -15   1  20         13.47        187.26      1011.34 o
 -13   1  20        332.89        477.17       356.49 o
 -11   1  20        237.10         20.77       175.86 o
  -9   1  20        425.23        493.30       174.58 o
  -7   1  20         26.69        -34.84       164.94 o
  -5   1  20         59.67        259.48       173.23 o
  -3   1  20        386.30        457.35       184.27 o
  -1   1  20       1571.28       1850.35       216.88 o
   1   1  20         15.14        379.53       166.01 o
   3   1  20         79.73        180.99       175.14 o
   5   1  20        775.48        654.04       186.57 o
   7   1  20         11.98         18.30       199.47 o
   9   1  20        499.94         63.14       198.99 o
  11   1  20        202.17        397.94       205.49 o
  13   1  20          5.88        -59.50       209.47 o
  15   1  20        100.90       -123.67       351.05 o
 -14   2  20        131.96         33.09       267.97 o
 -12   2  20       1603.65       2236.51       252.21 o
 -10   2  20        136.78        274.35       170.32 o
  -8   2  20         17.70        -29.21       172.50 o
  -6   2  20        897.91        751.73       356.85 o
  -4   2  20         27.43         78.83       159.75 o
  -2   2  20        179.26        377.05       152.56 o
   0   2  20       1638.53       1174.53       170.60 o
   2   2  20        437.04        204.73       189.47 o
   4   2  20        398.59        460.08       193.40 o
   6   2  20         83.83        138.36       161.57 o
   8   2  20        886.07        790.30       193.25 o
  10   2  20          6.46        223.21       340.80 o
  12   2  20        340.60         79.69       346.93 o
  14   2  20         36.80       -102.13       266.33 o
 -15   3  20          0.40        229.77       585.55 o
 -13   3  20         91.17        -39.01       230.75 o
 -11   3  20         87.35        286.81       190.35 o
  -9   3  20          1.42        168.42       173.31 o
  -7   3  20        198.53       -166.79       166.79 o
  -5   3  20        367.83        507.47       286.72 o
  -3   3  20        121.43        189.59       180.21 o
  -1   3  20       1486.02       1696.80       190.03 o
   1   3  20        192.00         96.47       167.83 o
   3   3  20          7.70         59.20       162.10 o
   5   3  20       1125.72        784.99       204.22 o
   7   3  20        321.34        451.24       270.91 o
   9   3  20        710.97        816.86       185.33 o
  11   3  20        390.94        415.30       204.51 o
  13   3  20        405.52        567.95       277.79 o
  15   3  20        409.66       1112.30       435.67 o
 -14   4  20       1499.50       1524.99       270.97 o
 -12   4  20        921.37       1095.87       224.56 o
 -10   4  20       2181.70       2670.15       352.17 o
  -8   4  20       2349.92       2600.10       205.79 o
  -6   4  20        997.99       1430.27       259.31 o
  -4   4  20       4693.62       4884.85       324.88 o
  -2   4  20       7956.43       7529.33       994.21 o
   0   4  20       4690.71       4373.48       246.17 o
   2   4  20       5457.27       4900.58       281.41 o
   4   4  20       6659.55       5596.18       269.30 o
   6   4  20       3916.78       3740.80       237.60 o
   8   4  20       1264.21       1075.93       164.85 o
  10   4  20       2559.71       1732.91       277.64 o
  12   4  20        258.58        501.25       319.17 o
  14   4  20        273.12        711.33       375.16 o
 -13   5  20         55.95        250.56       259.06 o
 -11   5  20          3.69        134.66       262.35 o
  -9   5  20         75.43        278.39       174.73 o
  -7   5  20        186.68        136.01       164.78 o
  -5   5  20          1.53         94.36       169.56 o
  -3   5  20        234.02         82.30       185.56 o
  -1   5  20        254.64        245.05       165.20 o
   1   5  20         12.36        120.60       179.59 o
   3   5  20        262.42        511.44       186.57 o
   5   5  20         69.59        190.55       208.53 o
   7   5  20          5.54         78.14       185.55 o
   9   5  20        643.09        505.60       238.10 o
  11   5  20          5.32        -78.74       313.11 o
  13   5  20        288.56        307.19       412.88 o
 -12   6  20       1058.32       1288.71       252.65 o
 -10   6  20        685.86        706.10       202.38 o
  -8   6  20        336.11        219.50       192.60 o
  -6   6  20        442.65        370.74       211.15 o
  -4   6  20       2336.58       2274.24       183.20 o
  -2   6  20       1952.59       2063.47       354.00 o
   0   6  20        907.30        632.41       177.08 o
   2   6  20       1194.50       1060.48       198.73 o
   4   6  20       1395.41       1936.59       268.65 o
   6   6  20       3316.47       2461.47       290.62 o
   8   6  20       1981.08       2219.36       216.29 o
  10   6  20        114.50       -177.11       236.58 o
  12   6  20         11.40        138.58       223.58 o
 -11   7  20         49.56         33.33       231.07 o
  -9   7  20        165.43        587.83       199.61 o
  -7   7  20         11.51        -33.90       189.11 o
  -5   7  20        239.68        158.30       194.16 o
  -3   7  20        239.83        494.05       173.30 o
  -1   7  20        390.29        524.05       184.60 o
   1   7  20        854.24        477.88       232.39 o
   3   7  20       1530.14       1857.75       237.68 o
   5   7  20        990.03       1308.28       284.75 o
   7   7  20        164.15        383.30       362.56 o
   9   7  20        407.71        193.41       452.13 o
  11   7  20         76.15          1.23       290.95 o
 -10   8  20       1345.81       1235.28       290.89 o
  -8   8  20       2087.15       2231.17       267.46 o
  -6   8  20       1743.85       2184.94       344.73 o
  -4   8  20        298.57        296.04       251.29 o
  -2   8  20        110.48         23.37       218.50 o
   0   8  20        260.82        170.81       203.90 o
   2   8  20        187.34        188.34       227.18 o
   4   8  20        115.33         66.20       228.13 o
   6   8  20        126.21        -46.34       265.32 o
   8   8  20       1165.93       1366.38       280.43 o
  10   8  20        660.34        922.32       518.27 o
  -9   9  20          0.98       -141.65       540.26 o
  -7   9  20        290.71        -45.48       295.84 o
  -5   9  20        334.75        -18.97       248.03 o
  -3   9  20        180.98        352.12       338.78 o
  -1   9  20        168.92        540.94       287.44 o
   1   9  20         58.82        291.42       372.66 o
   3   9  20          5.94         80.95       316.46 o
   5   9  20          7.53       -179.44       243.21 o
   7   9  20          3.19        597.68       336.97 o
   9   9  20          6.63       -113.62       320.52 o
  -8  10  20       1898.53       1440.41       410.96 o
  -6  10  20       2177.00       2559.07       388.72 o
  -4  10  20        477.96       1059.58       317.88 o
  -2  10  20       1970.95       2194.42       295.68 o
   0  10  20       4063.58       4103.73       470.32 o
   2  10  20       2413.34       3093.26       517.33 o
   4  10  20       2346.32       4099.92       590.84 o
   6  10  20       1976.29       1498.68       376.97 o
   8  10  20       2477.26       3322.26       809.56 o
  -5  11  20         24.80        723.91       582.26 o
  -3  11  20         43.61        583.08       397.16 o
  -1  11  20        212.40        180.18       550.55 o
   1  11  20        765.48       1431.79       402.12 o
   3  11  20        385.45        -79.43       438.48 o
   5  11  20          4.04        105.79       515.14 o
 -13   1  21       2289.74       3098.91       321.59 o
 -11   1  21       1876.86       2326.73       232.79 o
  -9   1  21       1446.24       1418.03       212.19 o
  -7   1  21       1114.50       1287.61       230.73 o
  -5   1  21       1199.00       1374.37       225.76 o
  -3   1  21       1703.18       2068.89       313.73 o
  -1   1  21       7469.73       6743.49       659.18 o
   1   1  21       4057.97       4036.25       300.75 o
   3   1  21       1595.64       1469.54       276.53 o
   5   1  21        939.25       1068.81       213.77 o
   7   1  21       2130.01       2194.74       223.47 o
   9   1  21       2270.98       2596.02       337.24 o
  11   1  21       1055.45        644.48       758.91 o
  13   1  21        122.21       -214.98       312.45 o
 -14   2  21        107.81        587.20       589.67 o
 -12   2  21         21.59         48.85       234.70 o
 -10   2  21        408.26        528.02       201.49 o
  -8   2  21          0.74        338.20       198.73 o
  -6   2  21         16.83        -36.30       191.70 o
  -4   2  21       1854.05       1646.48       230.54 o
  -2   2  21         16.49         52.75       153.66 o
   0   2  21        176.07        276.05       205.75 o
   2   2  21        732.13        986.48       239.01 o
   4   2  21        864.41       1033.24       203.95 o
   6   2  21        860.62       1005.03       192.25 o
   8   2  21       1626.67       1537.07       266.39 o
  10   2  21        328.61        288.76       276.93 o
  12   2  21        351.27        362.10       302.97 o
  14   2  21       1070.67       1166.17       586.38 o
 -13   3  21        688.38        897.96       428.28 o
 -11   3  21        496.93        443.22       210.58 o
  -9   3  21        260.12        308.59       196.64 o
  -7   3  21        137.56        222.20       207.20 o
  -5   3  21        884.24       1000.99       242.85 o
  -3   3  21        858.93        689.87       218.84 o
  -1   3  21        201.92        115.38       243.45 o
   1   3  21        339.80        397.64       182.44 o
   3   3  21          8.66         28.05       185.39 o
   5   3  21        501.70        208.65       201.84 o
   7   3  21       1294.11        760.95       212.19 o
   9   3  21         14.24       -112.04       216.78 o
  11   3  21         22.87         58.53       215.14 o
  13   3  21       1004.69       1918.23      1293.00 o
 -12   4  21         44.37        -27.25       242.21 o
 -10   4  21         20.45        128.31       196.19 o
  -8   4  21        173.44        302.04       172.51 o
  -6   4  21         13.53       -147.34       190.20 o
  -4   4  21        758.58        585.65       199.32 o
  -2   4  21         26.08        -15.45       174.60 o
   0   4  21        223.72        278.18       197.06 o
   2   4  21         32.62        -90.42       201.53 o
   4   4  21         32.19         76.96       175.70 o
   6   4  21         44.72        -90.08       210.81 o
   8   4  21         59.01       -214.96       235.80 o
  10   4  21         37.07        140.53       243.31 o
  12   4  21         55.24       -360.02       435.18 o
 -11   5  21       2039.20       2444.43       258.20 o
  -9   5  21       2018.04       2558.82       228.50 o
  -7   5  21        644.62       1274.87       218.08 o
  -5   5  21       4512.00       4916.95       287.79 o
  -3   5  21       5579.04       5700.55       619.87 o
  -1   5  21       5359.40       5591.27       687.43 o
   1   5  21       5600.27       5868.66       678.64 o
   3   5  21       5519.03       5891.55       302.30 o
   5   5  21       5227.46       5412.74       301.18 o
   7   5  21       2567.68       2544.77       308.23 o
   9   5  21         56.91        125.93       241.76 o
  11   5  21        612.75        555.09       218.93 o
 -12   6  21          2.02        112.73       311.81 o
 -10   6  21         31.66         77.38       205.81 o
  -8   6  21        180.23        476.25       178.18 o
  -6   6  21        264.35        476.22       186.23 o
  -4   6  21        150.97        114.05       207.62 o
  -2   6  21        252.50        351.09       206.22 o
   0   6  21        385.03        166.75       260.45 o
   2   6  21        590.36        643.09       213.49 o
   4   6  21        166.71        372.94       227.64 o
   6   6  21        143.35        313.39       208.24 o
   8   6  21          6.62       -191.10       222.23 o
  10   6  21        511.32        678.67       237.61 o
 -11   7  21          2.48        291.31       351.86 o
  -9   7  21          3.44       -104.82       220.50 o
  -7   7  21        161.31        267.88       211.85 o
  -5   7  21        250.00        210.99       201.37 o
  -3   7  21        440.13        589.69       213.52 o
  -1   7  21        647.52        812.10       250.58 o
   1   7  21        352.41        542.62       198.85 o
   3   7  21        121.01       -120.43       262.69 o
   5   7  21        125.33        357.32       210.26 o
   7   7  21         97.67        -50.74       277.00 o
   9   7  21        649.34        448.77       273.80 o
  -8   8  21        814.98        667.34       447.96 o
  -6   8  21        141.64        345.98       238.62 o
  -4   8  21        561.89        808.39       415.93 o
  -2   8  21        162.03        -98.28       256.37 o
   0   8  21        579.24        843.89       232.81 o
   2   8  21          8.40        595.17       229.61 o
   4   8  21          3.74        179.06       288.62 o
   6   8  21         51.99        367.96       246.72 o
   8   8  21         24.18       -277.17       277.17 o
  -7   9  21       2021.44       1529.59       392.98 o
  -5   9  21       1814.91       1674.22       338.20 o
  -3   9  21       2523.34       3114.96       310.22 o
  -1   9  21       3157.87       3197.34       325.86 o
   1   9  21       2601.90       1849.44       392.43 o
   3   9  21       2581.18       2196.32       253.51 o
   5   9  21       1401.60       1557.22       438.54 o
   7   9  21       1184.85       1404.69       506.08 o
  -4  10  21          1.47         71.44       434.84 o
  -2  10  21        302.89        168.01       557.55 o
   0  10  21         13.31       -460.37       705.79 o
   2  10  21          1.03       -397.78       495.79 o
   4  10  21         11.94       -555.91       581.44 o
 -12   0  22       1750.70       1679.25       486.73 o
 -10   0  22       1031.52        270.80       319.30 o
  -8   0  22       1169.75       1176.48       467.37 o
  -6   0  22       3231.83       3174.40       348.92 o
  -4   0  22       6399.25       5580.94       529.14 o
  -2   0  22       5798.18       5420.14      1045.10 o
   0   0  22       7742.82       8394.35       733.38 o
   2   0  22       4014.76       4114.98       372.14 o
   4   0  22       4212.31       3962.63       406.43 o
   6   0  22        821.75        621.57       341.66 o
   8   0  22       1599.27       1679.46       325.26 o
  10   0  22        752.72       1194.75       561.26 o
 -11   1  22         23.31        228.09       234.07 o
  -9   1  22        303.46        717.13       231.75 o
  -7   1  22        804.47        652.08       229.47 o
  -5   1  22        374.37        274.27       208.22 o
  -3   1  22        335.36        708.75       211.41 o
  -1   1  22         32.25        550.43       207.52 o
   1   1  22        171.24        538.44       181.03 o
   3   1  22        105.73        381.63       211.71 o
   5   1  22         24.57        -47.04       185.52 o
   7   1  22         15.53        296.64       216.05 o
   9   1  22        125.69        138.80       238.05 o
  11   1  22        378.33        402.42       495.94 o
 -12   2  22        206.99       1110.16       529.55 o
 -10   2  22         86.08        134.50       204.54 o
  -8   2  22        327.72        255.82       294.06 o
  -6   2  22        232.82        337.01       206.06 o
  -4   2  22         14.45        301.19       189.67 o
  -2   2  22        239.07         22.95       221.22 o
   0   2  22        989.84        814.88       218.26 o
   2   2  22         34.79        -27.81       211.06 o
   4   2  22         71.19        -71.15       195.77 o
   6   2  22          2.80       -186.72       203.56 o
   8   2  22       1209.24        953.08       208.14 o
  10   2  22        346.25        514.39       295.25 o
 -11   3  22          4.48        324.32       295.17 o
  -9   3  22          2.83        212.53       235.72 o
  -7   3  22        363.01        553.69       219.29 o
  -5   3  22          2.25       -261.95       261.95 o
  -3   3  22         75.03         76.60       181.72 o
  -1   3  22        163.20        381.01       178.35 o
   1   3  22        453.45        776.52       209.25 o
   3   3  22        167.37         39.46       209.92 o
   5   3  22        834.08        887.14       208.83 o
   7   3  22        430.85        407.34       207.94 o
   9   3  22        636.61        772.61       218.21 o
  11   3  22         75.89         60.77       299.71 o
 -10   4  22       1587.81       1761.66       222.24 o
  -8   4  22       2607.72       2079.59       239.29 o
  -6   4  22       1977.45       2641.64       339.16 o
  -4   4  22       4173.69       4267.35       259.90 o
  -2   4  22       4108.33       4388.70       641.05 o
   0   4  22       2796.43       2107.64       241.90 o
   2   4  22       3822.14       3926.59       246.82 o
   4   4  22       2253.35       2502.06       364.10 o
   6   4  22       1537.00       1185.57       257.24 o
   8   4  22        512.96          1.76       228.58 o
  10   4  22        758.96        953.64       267.70 o
 -11   5  22         84.29        754.03       531.20 o
  -9   5  22        332.32        -22.58       310.42 o
  -7   5  22          6.01        191.07       217.48 o
  -5   5  22         11.46        114.23       212.88 o
  -3   5  22         22.65       -135.28       211.03 o
  -1   5  22         18.70        199.92       202.75 o
   1   5  22         48.93       -190.20       238.11 o
   3   5  22         20.37         24.45       224.34 o
   5   5  22        383.55        289.64       204.75 o
   7   5  22         11.79       -192.25       214.66 o
   9   5  22         19.84        158.78       270.11 o
  11   5  22         63.09       -251.17       497.02 o
 -10   6  22        797.72        505.79       528.73 o
  -8   6  22       1069.89        870.77       208.81 o
  -6   6  22         73.35        120.54       237.43 o
  -4   6  22       1832.96       2227.69       261.86 o
  -2   6  22       3038.81       3619.18       411.64 o
   0   6  22       1978.32       1423.85       209.64 o
   2   6  22       1487.89       2043.35       244.01 o
   4   6  22         84.66        109.68       228.80 o
   6   6  22         21.36        -92.55       268.74 o
   8   6  22        174.55        303.65       254.32 o
  10   6  22        290.94        703.95       293.42 o
  -9   7  22        100.00       -238.83       468.61 o
  -7   7  22        326.66         37.44       255.78 o
  -5   7  22        131.03        326.08       218.76 o
  -3   7  22        407.30        278.09       217.22 o
  -1   7  22        318.43        -41.20       209.46 o
   1   7  22        117.45       -256.64       256.64 o
   3   7  22          8.76         -8.85       270.31 o
   5   7  22        182.92        -39.36       226.35 o
   7   7  22        734.13        742.50       281.92 o
  -6   8  22       1201.16       1670.10       631.83 o
  -4   8  22        196.05        500.61       373.50 o
  -2   8  22        141.26          7.64       286.46 o
   0   8  22        559.20        142.29       259.58 o
   2   8  22        108.16       -101.61       300.19 o
   4   8  22        350.71        199.74       370.92 o
   6   8  22        503.29         35.05       366.88 o
  -3   9  22          3.96       -196.83       576.49 o
  -1   9  22          4.52       -499.90       499.90 o
   1   9  22        120.11       -279.19       341.78 o
   3   9  22          6.58        830.50       629.20 o
 -11   1  23       1399.67       1006.19       616.03 o
  -9   1  23       1131.99       1363.25       307.09 o
  -7   1  23       1479.93       1607.81       314.00 o
  -5   1  23       2289.30       2885.87       245.99 o
  -3   1  23        919.68        912.61       230.43 o
  -1   1  23       3062.57       2914.44       236.48 o
   1   1  23       1733.35       1846.05       243.38 o
   3   1  23       1232.95       1543.13       233.18 o
   5   1  23        793.85        938.63       223.92 o
   7   1  23        210.36        643.96       243.94 o
   9   1  23       2079.68       2156.45       241.16 o
 -10   2  23         38.33       -390.74       390.74 o
  -8   2  23         65.15        419.83       222.22 o
  -6   2  23          5.93        154.62       229.78 o
  -4   2  23         22.37         31.68       233.34 o
  -2   2  23        275.26        432.25       270.43 o
   0   2  23        909.19       1087.21       362.47 o
   2   2  23        126.53        158.13       209.41 o
   4   2  23        407.10        831.78       252.00 o
   6   2  23       1502.09       1341.20       215.31 o
   8   2  23        426.54        926.81       334.15 o
  10   2  23       1247.87       1147.22       417.55 o
  -9   3  23       1175.14       1025.61       273.35 o
  -7   3  23        474.78        627.14       231.19 o
  -5   3  23         36.11       -109.05       220.18 o
  -3   3  23        507.29        717.73       217.14 o
  -1   3  23        399.36        136.28       193.83 o
   1   3  23        209.90        394.48       236.66 o
   3   3  23        133.41        175.73       216.72 o
   5   3  23          6.99        124.05       215.55 o
   7   3  23        103.61        344.64       252.81 o
   9   3  23        906.91        612.91       315.07 o
  -8   4  23        156.73          7.00       229.41 o
  -6   4  23        137.51       -120.02       237.66 o
  -4   4  23        256.16        404.56       223.24 o
  -2   4  23         16.93         33.07       219.32 o
   0   4  23          2.11        -54.15       219.73 o
   2   4  23        400.61        588.06       208.84 o
   4   4  23        244.42        312.65       227.13 o
   6   4  23          4.44        156.49       228.66 o
   8   4  23        188.58        130.17       245.29 o
  -9   5  23       2486.29       2098.11       346.93 o
  -7   5  23       1982.38       2011.79       229.58 o
  -5   5  23       2404.01       2585.86       271.86 o
  -3   5  23       5964.12       5236.17       566.05 o
  -1   5  23       4970.74       4817.13       438.28 o
   1   5  23       1913.85       1428.56       254.85 o
   3   5  23        665.56       1022.24       293.85 o
   5   5  23        715.17        516.49       242.76 o
   7   5  23       1414.72        981.23       233.05 o
  -6   6  23        219.41        426.48       290.94 o
  -4   6  23        232.19        269.08       251.85 o
  -2   6  23         35.89       -217.48       246.47 o
   0   6  23          5.94        -23.22       234.36 o
   2   6  23          3.67         49.32       283.08 o
   4   6  23        123.51        374.29       233.05 o
   6   6  23        646.30        494.77       408.18 o
  -5   7  23          1.10       -499.08       499.08 o
  -3   7  23        221.54       -436.49       559.20 o
  -1   7  23        487.23        930.83       297.78 o
   1   7  23        145.41        156.36       364.91 o
   3   7  23        101.18         66.53       331.57 o
   5   7  23        411.77        504.94       402.10 o
  -2   8  23         24.38        135.06       518.02 o
   0   8  23         62.52       -178.71       434.02 o
   2   8  23          3.12       -510.61       510.61 o
  -8   0  24       2076.09       2953.30       527.90 o
  -6   0  24       1969.30       2118.16       834.68 o
  -4   0  24       4082.50       4521.29       455.00 o
  -2   0  24       1416.73       1759.30       405.87 o
   0   0  24       4421.39       4837.11       410.78 o
   2   0  24       2234.00       2787.07       558.79 o
   4   0  24        842.37        919.90       392.60 o
   6   0  24       2115.84       2559.70       378.94 o
   8   0  24       1750.92        691.79       445.55 o
  -7   1  24         65.95        362.57       556.73 o
  -5   1  24        196.39        420.83       254.68 o
  -3   1  24        454.60        426.93       234.64 o
  -1   1  24         21.90        192.21       195.63 o
   1   1  24        193.81        404.03       397.27 o
   3   1  24        480.75        210.42       235.41 o
   5   1  24         17.43         69.98       238.38 o
   7   1  24         10.32        -97.75       287.22 o
  -8   2  24        347.58       -177.89       568.26 o
  -6   2  24        127.14         34.55       261.64 o
  -4   2  24        214.65        259.31       325.03 o
  -2   2  24         18.17        507.08       237.06 o
   0   2  24        423.52        635.72       242.77 o
   2   2  24        523.59        324.22       218.06 o
   4   2  24         94.50        453.34       241.38 o
   6   2  24         91.02       -272.91       272.91 o
   8   2  24          7.12       -139.60       472.31 o
  -7   3  24        175.41        246.25       524.61 o
  -5   3  24         22.27        136.55       218.06 o
  -3   3  24        324.70        518.82       232.95 o
  -1   3  24         43.33        254.97       239.59 o
   1   3  24        527.68        613.07       238.54 o
   3   3  24        176.86        163.76       253.66 o
   5   3  24        144.98        254.01       218.20 o
   7   3  24        345.68         40.51       279.60 o
  -6   4  24       1752.11       1371.23       552.61 o
  -4   4  24       2961.81       3070.74       399.57 o
  -2   4  24       3384.31       3509.58       273.36 o
   0   4  24       1274.35       1106.57       221.20 o
   2   4  24        358.99        126.50       299.41 o
   4   4  24        611.11        579.93       256.48 o
   6   4  24       1721.32       2554.79       690.56 o
  -5   5  24        251.32       -292.37       515.55 o
  -3   5  24         17.08        439.87       372.04 o
  -1   5  24        158.31        239.60       328.35 o
   1   5  24        424.89        172.03       264.98 o
   3   5  24         69.97        298.18       276.89 o
   5   5  24        178.11       -135.38       518.85 o
  -2   6  24        763.16        593.79       690.15 o
   0   6  24        336.33        723.23       338.97 o
   2   6  24         11.77        -79.06       450.49 o
   1   1  25       1482.20       1427.24       580.61 o
   0   2  25        586.33        317.07       471.08 o
   1   3  25          6.56       1067.34       472.73 o
   0   4  25         13.37        752.74       607.79 o
                                                
