# Supplementary material for: Bis(dimethyl sulfoxide-κO)tetra­kis­(μ2-3,4,5-tri­meth­oxy­benzoato-κ2 O:O′)dizinc
Source: Acta Crystallogr Sect E Struct Rep Online. 2013 Aug 23;69(Pt 9):m519. doi: 10.1107/S1600536813023118 (PMC3884499; doi:10.1107/S1600536813023118)
Supplement: Supplementary file 3 [file e-69-0m519-Isup3.mol]

dd2.mol
  ChemDraw04291312052D

 70 76  0  0  0  0  0  0  0  0999 V2000
    0.0020   -1.0866    0.0000 Zn  0  0  0  0  0  0  0  0  0  0  0  0
    0.6988   -0.4837    0.0000 O   0  0  0  0  0  0  0  0  0  0  0  0
    1.0762    0.3032    0.0000 C   0  0  0  0  0  0  0  0  0  0  0  0
    0.7671    1.0681    0.0000 O   0  0  0  0  0  0  0  0  0  0  0  0
   -0.0255    1.0584    0.0000 Zn  0  0  0  0  0  0  0  0  0  0  0  0
   -0.7297    1.0539    0.0000 O   0  0  0  0  0  0  0  0  0  0  0  0
   -1.0521    0.2945    0.0000 C   0  0  0  0  0  0  0  0  0  0  0  0
   -0.6880   -0.4979    0.0000 O   0  0  0  0  0  0  0  0  0  0  0  0
    0.7813   -1.0887    0.0000 O   0  0  0  0  0  0  0  0  0  0  0  0
    1.1037   -0.3293    0.0000 C   0  0  0  0  0  0  0  0  0  0  0  0
    0.6678    0.5456    0.0000 O   0  0  0  0  0  0  0  0  0  0  0  0
   -0.6305    0.5634    0.0000 O   0  0  0  0  0  0  0  0  0  0  0  0
   -1.0796   -0.3380    0.0000 C   0  0  0  0  0  0  0  0  0  0  0  0
   -0.7155   -1.0754    0.0000 O   0  0  0  0  0  0  0  0  0  0  0  0
    1.8730    0.5167    0.0000 C   0  0  0  0  0  0  0  0  0  0  0  0
   -1.8490    0.5081    0.0000 C   0  0  0  0  0  0  0  0  0  0  0  0
   -2.0625    1.3049    0.0000 C   0  0  0  0  0  0  0  0  0  0  0  0
   -2.8594    1.5185    0.0000 C   0  0  0  0  0  0  0  0  0  0  0  0
   -3.4428    0.9351    0.0000 C   0  0  0  0  0  0  0  0  0  0  0  0
   -3.2292    0.1382    0.0000 C   0  0  0  0  0  0  0  0  0  0  0  0
   -2.4323   -0.0753    0.0000 C   0  0  0  0  0  0  0  0  0  0  0  0
    2.4564   -0.0666    0.0000 C   0  0  0  0  0  0  0  0  0  0  0  0
    3.2533    0.1469    0.0000 C   0  0  0  0  0  0  0  0  0  0  0  0
    3.4668    0.9438    0.0000 C   0  0  0  0  0  0  0  0  0  0  0  0
    2.8835    1.5272    0.0000 C   0  0  0  0  0  0  0  0  0  0  0  0
    2.0866    1.3136    0.0000 C   0  0  0  0  0  0  0  0  0  0  0  0
    1.8181   -0.7418    0.0000 C   0  0  0  0  0  0  0  0  0  0  0  0
   -1.7391   -0.7230    0.0000 C   0  0  0  0  0  0  0  0  0  0  0  0
    1.8181   -1.5668    0.0000 C   0  0  0  0  0  0  0  0  0  0  0  0
    2.5326   -1.9793    0.0000 C   0  0  0  0  0  0  0  0  0  0  0  0
    3.2471   -1.5668    0.0000 C   0  0  0  0  0  0  0  0  0  0  0  0
    3.2471   -0.7418    0.0000 C   0  0  0  0  0  0  0  0  0  0  0  0
    2.5326   -0.3293    0.0000 C   0  0  0  0  0  0  0  0  0  0  0  0
   -2.4535   -0.3105    0.0000 C   0  0  0  0  0  0  0  0  0  0  0  0
   -3.1680   -0.7230    0.0000 C   0  0  0  0  0  0  0  0  0  0  0  0
   -3.1680   -1.5480    0.0000 C   0  0  0  0  0  0  0  0  0  0  0  0
   -2.4535   -1.9605    0.0000 C   0  0  0  0  0  0  0  0  0  0  0  0
   -1.7391   -1.5480    0.0000 C   0  0  0  0  0  0  0  0  0  0  0  0
   -0.0255    1.8834    0.0000 O   0  0  0  0  0  0  0  0  0  0  0  0
    0.0020   -1.9116    0.0000 O   0  0  0  0  0  0  0  0  0  0  0  0
    0.5578    2.4668    0.0000 S   0  0  0  0  0  0  0  0  0  0  0  0
    1.3547    2.2533    0.0000 C   0  0  0  0  0  0  0  0  0  0  0  0
    0.5578    3.2918    0.0000 C   0  0  0  0  0  0  0  0  0  0  0  0
    0.5853   -2.4949    0.0000 S   0  0  0  0  0  0  0  0  0  0  0  0
    0.3718   -3.2918    0.0000 C   0  0  0  0  0  0  0  0  0  0  0  0
    1.4103   -2.4949    0.0000 C   0  0  0  0  0  0  0  0  0  0  0  0
   -2.9133    2.1017    0.0000 O   0  0  0  0  0  0  0  0  0  0  0  0
   -2.1989    2.5142    0.0000 C   0  0  0  0  0  0  0  0  0  0  0  0
   -3.9647    1.1583    0.0000 O   0  0  0  0  0  0  0  0  0  0  0  0
   -3.9647    1.9833    0.0000 C   0  0  0  0  0  0  0  0  0  0  0  0
   -3.7021   -0.1879    0.0000 O   0  0  0  0  0  0  0  0  0  0  0  0
   -4.4166    0.2246    0.0000 C   0  0  0  0  0  0  0  0  0  0  0  0
   -3.6464   -0.4894    0.0000 O   0  0  0  0  0  0  0  0  0  0  0  0
   -3.6464    0.3356    0.0000 C   0  0  0  0  0  0  0  0  0  0  0  0
   -3.6913   -1.8497    0.0000 O   0  0  0  0  0  0  0  0  0  0  0  0
   -4.4057   -1.4372    0.0000 C   0  0  0  0  0  0  0  0  0  0  0  0
    2.5320   -2.5289    0.0000 O   0  0  0  0  0  0  0  0  0  0  0  0
    1.8175   -2.9414    0.0000 C   0  0  0  0  0  0  0  0  0  0  0  0
    3.7406   -1.8414    0.0000 O   0  0  0  0  0  0  0  0  0  0  0  0
    3.7406   -2.6664    0.0000 C   0  0  0  0  0  0  0  0  0  0  0  0
    2.9505    2.0837    0.0000 O   0  0  0  0  0  0  0  0  0  0  0  0
    3.6650    2.4962    0.0000 C   0  0  0  0  0  0  0  0  0  0  0  0
    3.9993    1.0117    0.0000 O   0  0  0  0  0  0  0  0  0  0  0  0
    4.4118    0.2972    0.0000 C   0  0  0  0  0  0  0  0  0  0  0  0
    3.7379   -0.1674    0.0000 O   0  0  0  0  0  0  0  0  0  0  0  0
    3.7379   -0.9924    0.0000 C   0  0  0  0  0  0  0  0  0  0  0  0
    3.7021   -0.5083    0.0000 O   0  0  0  0  0  0  0  0  0  0  0  0
    4.4166   -0.9208    0.0000 C   0  0  0  0  0  0  0  0  0  0  0  0
   -2.4408   -2.5862    0.0000 O   0  0  0  0  0  0  0  0  0  0  0  0
   -3.1553   -2.9987    0.0000 C   0  0  0  0  0  0  0  0  0  0  0  0
  1  2  1  0      
  2  3  1  0      
  3  4  2  0      
  4  5  1  0      
  5  6  1  0      
  6  7  2  0      
  7  8  1  0      
  8  1  1  0      
  9 10  2  0      
 10 11  1  0      
  5 11  1  0      
 12 13  1  0      
 13 14  2  0      
  1  9  1  0      
  5 12  1  0      
  1 14  1  0      
  3 15  1  0      
  7 16  1  0      
 16 17  2  0      
 17 18  1  0      
 18 19  2  0      
 19 20  1  0      
 20 21  2  0      
 21 16  1  0      
 15 22  2  0      
 22 23  1  0      
 23 24  2  0      
 24 25  1  0      
 25 26  2  0      
 26 15  1  0      
 10 27  1  0      
 13 28  1  0      
 27 29  2  0      
 29 30  1  0      
 30 31  2  0      
 31 32  1  0      
 32 33  2  0      
 33 27  1  0      
 28 34  2  0      
 34 35  1  0      
 35 36  2  0      
 36 37  1  0      
 37 38  2  0      
 38 28  1  0      
  5 39  1  0      
  1 40  1  0      
 39 41  2  0      
 41 42  1  0      
 41 43  1  0      
 40 44  2  0      
 44 45  1  0      
 44 46  1  0      
 18 47  1  0      
 47 48  1  0      
 19 49  1  0      
 49 50  1  0      
 20 51  1  0      
 51 52  1  0      
 35 53  1  0      
 53 54  1  0      
 36 55  1  0      
 55 56  1  0      
 30 57  1  0      
 57 58  1  0      
 31 59  1  0      
 59 60  1  0      
 25 61  1  0      
 61 62  1  0      
 24 63  1  0      
 63 64  1  0      
 23 65  1  0      
 65 66  1  0      
 32 67  1  0      
 67 68  1  0      
 37 69  1  0      
 69 70  1  0      
M  STY  1   1 SUP
M  SLB  1   1   1
M  SAL   1  2  47  48
M  SBL   1  1  53
M  SMT   1 OMe
M  SBV   1 53   -6.5420    5.5467
M  STY  1   2 SUP
M  SLB  1   2   2
M  SAL   2  2  49  50
M  SBL   2  1  55
M  SMT   2 OMe
M  SBV   2 55   -7.0100    5.1866
M  STY  1   3 SUP
M  SLB  1   3   3
M  SAL   3  2  51  52
M  SBL   3  1  57
M  SMT   3 OMe
M  SBV   3 57   -6.9609    4.6374
M  STY  1   4 SUP
M  SLB  1   4   4
M  SAL   4  2  53  54
M  SBL   4  1  59
M  SMT   4 OMe
M  SBV   4 59   -6.9664    5.1970
M  STY  1   5 SUP
M  SLB  1   5   5
M  SAL   5  2  55  56
M  SBL   5  1  61
M  SMT   5 OMe
M  SBV   5 61   -7.0113    4.6617
M  STY  1   6 SUP
M  SLB  1   6   6
M  SAL   6  2  57  58
M  SBL   6  1  63
M  SMT   6 OMe
M  SBV   6 63   -6.4886    4.4138
M  STY  1   7 SUP
M  SLB  1   7   7
M  SAL   7  2  59  60
M  SBL   7  1  65
M  SMT   7 OMe
M  SBV   7 65   -5.9945    4.6888
M  STY  1   8 SUP
M  SLB  1   8   8
M  SAL   8  2  61  62
M  SBL   8  1  67
M  SMT   8 OMe
M  SBV   8 67   -6.4210    5.5200
M  STY  1   9 SUP
M  SLB  1   9   9
M  SAL   9  2  63  64
M  SBL   9  1  69
M  SMT   9 OMe
M  SBV   9 69   -5.9555    5.0314
M  STY  1  10 SUP
M  SLB  1  10  10
M  SAL  10  2  65  66
M  SBL  10  1  71
M  SMT  10 OMe
M  SBV  10 71   -6.0034    4.6491
M  STY  1  11 SUP
M  SLB  1  11  11
M  SAL  11  2  67  68
M  SBL  11  1  73
M  SMT  11 OMe
M  SBV  11 73   -6.0329    5.1969
M  STY  1  12 SUP
M  SLB  1  12  12
M  SAL  12  2  69  70
M  SBL  12  1  75
M  SMT  12 OMe
M  SBV  12 75   -6.4753    4.3377
M  END
